# Supplementary material for: Cross-continental collaboration for understanding postpartum major depression with psychotic features
Source: Front Glob Womens Health. 2022 Nov 21;3:996501. doi: 10.3389/fgwh.2022.996501 (PMC9721348; doi:10.3389/fgwh.2022.996501)
Supplement: Supplementary file 1 [file Table1.xlsx]

## Sheet: ThreeSites_wEPDS (3)
SUBID	ogsubid	AdmitDate	site	age	raceorigin	postpartum	postweek	abortmiscarr	martial	education	annualincome	parity	livewith	los	SUBID	officialdischdiag	K_phenomenology	newddcode	kgroup	firstonset	btypicaldc	batypicaldc	bmoodstabildc	bssridc	bsnridc	snrissridc	bothantidepresdc	bbzddc	bsleepaiddc	botherantianxietydc	bstimulantdc	blithiumdc	blamictaldc	dc_med	dc_med_list	numberdc_meds	ect	ect_n	btypicalprior	batypicalprior	bmoodstabilprior	bssriprior	bsnriprior	snrissriprior	bothantidepresprior	bbzdprior	bsleepaidprior	botherantianxietyprior	bstimulantprior
s118	118	41318	0	38	0	1	0	0	1	0	1	1	7	8	s118	Bipolar disorder Type I with psychotic features, most recent episode mania	.	0	0	0	1	0	1	0	0	0	0	1	0	0	0	0	0	1	Depakote, Haldol, Ativan	3	0	0	0	0	0	0	0	0	0	0	1	0	0
s190	190	41696	0	35	2	1	58	0	1	2	1	0	7	6	s190	Bipolar disorder type I, severe, most recent episode manic with psychotic features	.	0	0	1	0	1	1	0	0	0	0	1	0	0	0	0	0	1	Depakote, Zyprexa, Klonopin	3	0	0	0	1	1	0	0	0	0	1	0	0	0
s270	270	42178	0	26	1	1	18	0	0	1	0	1	3	13	s270	Bipolar affective disorder with psychotic features (manic), post partum exacerbation	.	0	0	0	0	1	0	0	0	0	0	0	1	0	0	1	0	1	Lithium, Zyprexa, Trazodone	3	0	0	0	1	0	0	0	0	0	0	0	0	0
s282	282	42277	0	33	2	1	3	0	1	2	1	0	7	8	s282	Bipolar disorder, mixed, with psychotic features	.	3	0	1	0	1	0	0	0	0	0	0	0	0	0	1	0	1	Risperdal, Lithium	2	0	0	0	1	0	0	0	0	0	0	0	0	0
s299	299	30216	0	29	2	1	3	0	1	2	1	0	7	9	s299	Bipolar I Disorder, current episode manic with psychotic features	.	0	0	0	0	1	0	0	0	0	0	0	0	1	0	0	0	1	Risperdal, Benadryl	2	0	0	0	0	0	0	0	0	0	0	0	0	0
s102	102	41227	0	20	5	1	3	0	0	0	0	1	3	5	s102	Postpartum psychosis	.	1	1	1	0	1	0	0	0	0	0	0	0	0	0	0	0	1	Risperdal	1	0	0	0	0	0	0	0	0	0	0	0	0	0
s182	182	41631	0	33	1	1	16	1	1	2	.	1	7	11	s182	Psychosis NOS	.	4	1	0	0	1	0	0	0	0	0	0	0	0	0	0	0	1	Zyprexa	1	0	0	0	1	0	0	0	0	0	0	0	0	0
s193	193	41737	0	27	2	1	11	1	0	0	0	1	3	8	s193	Psychotic Disorder NOS	.	4	1	1	1	0	0	0	0	0	0	1	0	0	0	1	0	1	Haldol, Ativan, Cogentin, Lithium	4	0	0	0	0	0	0	0	0	0	0	0	0	0
s200	200	41676	0	23	1	1	2	.	0	0	.	1	8	14	s200	Psychotic Disorder NOS with hypoactive catatonic features	.	4	1	1	0	0	0	0	0	0	0	1	0	0	0	0	0	1	Ativan	1	0	0	0	0	0	0	0	0	0	0	0	0	0
s201	201	41659	0	29	1	1	32	.	1	1	.	1	9	1	s201	Psychosis NOS	.	4	1	1	0	0	0	0	0	0	0	0	1	0	0	0	0	1	Trazodone	1	0	0	0	0	0	0	0	0	0	0	0	0	0
s212	212	41808	0	37	1	1	8	0	1	2	1	1	7	8	s212	Postpartum psychosis	.	1	1	1	0	1	0	0	0	0	0	0	0	0	0	0	0	1	Risperdal	1	0	0	0	0	0	0	0	0	0	0	0	0	0
s238	238	41956	0	35	2	1	12	1	1	1	0	1	7	12	s238	Postpartum psychosis	.	1	1	0	0	0	1	1	0	1	0	0	1	0	0	0	0	1	Celexa, Depakote, Trazodone	3	0	0	0	0	1	0	0	0	0	1	0	0	0
s297	297	42398	0	28	2	1	18	0	1	2	1	0	7	7	s297	Postparum psychosis, mainly characterized by paranoia	.	1	1	0	0	1	0	0	0	0	0	1	0	0	0	0	0	1	Risperidone, Clonazepam	2	0	0	0	0	0	0	0	0	0	1	0	0	0
s6	6	40771	0	18	0	1	48	0	1	0	.	1	10	6	s6	Major depressive disorder with psychotic features	.	2	2	0	0	0	0	1	0	1	0	0	1	0	0	0	0	1	Sertraline, Prazosin	2	0	0	0	0	0	0	0	0	0	0	0	0	0
s28	28	40793	0	27	0	1	2	.	1	2	.	0	7	5	s28	Major depressive disorder with psychotic features	.	2	2	1	0	0	0	1	0	1	0	1	1	0	0	0	0	1	Zoloft, Trazodone, Klonopin	3	0	0	0	0	0	1	0	1	0	1	0	0	0
s56	56	40815	0	43	1	1	36	1	3	.	.	1	3	8	s56	Major depressive disorder with psychotic features	.	2	2	1	0	0	0	1	0	1	0	0	1	0	0	0	0	1	Celexa, Trazodone	2	0	0	0	0	0	0	0	0	0	0	0	0	0
s59	59	40853	0	26	2	1	6	0	1	2	.	0	7	12	s59	Major depressive disorder with psychotic features	.	2	2	1	0	1	0	0	0	0	0	0	0	0	0	0	0	1	Seroquel	1	0	0	0	0	0	0	0	0	1	0	0	0	0
s67	67	41232	0	22	2	1	3	0	1	0	0	1	7	5	s67	Major depressive disorder, recurrent, severe with psychotic features	.	2	2	0	0	1	0	1	0	1	0	1	1	0	0	0	0	1	Sertraline, Klonopin, Trazodone, Risperdal	4	0	0	0	1	0	1	0	1	0	1	1	0	0
s91	91	41160	0	38	2	1	44	1	1	1	0	1	7	10	s91	Major depressive disorder with psychotic features	.	2	2	0	0	0	1	0	1	1	0	0	0	1	0	0	0	1	Tegretol, Hydroxyzine, Gabapentin, Benadryl, Cymbalta	5	0	0	0	1	0	0	0	0	0	1	1	1	0
s127	127	41369	0	26	2	1	15	1	1	1	.	1	7	4	s127	Major depressive disorder with psychotic features	.	2	2	0	0	0	0	0	0	0	1	0	0	1	0	0	0	1	Wellbutrin, Vistaril	2	0	0	0	0	0	1	0	1	0	0	1	0	1
s132	132	41387	0	31	2	1	36	1	1	1	.	1	7	3	s132	Major depressive disorder with psychotic features	.	2	2	0	0	0	0	1	0	1	0	1	1	0	0	0	0	1	Trazodone, Zoloft, Klonopin	3	0	0	1	0	0	1	0	1	1	0	0	1	0
s137	137	41414	0	31	3	1	96	.	1	2	.	1	7	18	s137	Major depressive disorder with psychotic features	.	2	2	0	0	1	0	1	0	1	0	1	1	0	0	0	0	1	Zyprexa, Prazosin, Zoloft, Ativan	4	0	0	0	1	0	0	0	0	0	0	0	0	0
s213	213	41817	0	19	6	1	6	0	0	0	0	0	9	7	s213	Major depressive disorder with psychotic features	.	2	2	1	0	0	0	1	0	1	0	0	1	1	0	0	0	1	Hydroxyzine, Trazodone, Zoloft	3	0	0	0	0	0	0	0	0	0	0	0	0	0
s217	217	42022	0	26	2	1	4	1	1	1	0	1	7	6	s217	Major depression with psychotic features	.	2	2	0	0	1	0	1	0	1	0	0	1	0	0	0	0	1	Abilify, Trazodone, Zoloft	3	0	0	0	0	0	1	0	1	0	0	1	0	0
s223	223	41872	0	33	2	1	32	0	1	2	0	1	7	7	s223	Major depressive disorder, recurrent, severe with psychotic features	.	2	2	1	0	1	0	1	0	1	0	1	0	0	0	0	0	1	Latuda, Klonopin, Zoloft	3	0	0	0	1	0	1	0	1	0	1	1	0	0
s226	226	41910	0	40	2	1	20	0	1	2	1	1	2	8	s226	Major depressive disorder, recurrent, with postpartum onset and psychotic features	.	2	2	0	0	1	0	1	0	1	0	0	0	0	0	0	0	1	Zoloft, Seroquel	2	0	0	0	1	0	0	0	0	1	0	0	0	0
s178	178	41620	0	37	2	1	19	0	1	2	0	0	7	32	s178	Bipolar disorder not otherwise specified, postpartum onset, mixed episode, severe, without psychotic features	.	3	0	0	0	1	0	0	0	0	0	1	0	1	0	1	0	1	Xanax, Ativan, Seroquel, Lithium, Gabapentin	5	1	6	1	1	0	0	0	0	0	1	1	1	0
s205	205	41706	0	33	2	1	48	.	1	2	.	0	7	13	s205	Psychosis NOS	.	4	1	0	0	1	0	1	0	1	0	0	1	0	0	0	0	1	Paxil, Risperdal, Trazodone	3	1	5	0	1	0	1	0	1	0	1	0	0	0
s251	251	42074	0	27	2	1	8	0	1	2	1	0	2	22	s251	MDD with PF	.	2	2	1	0	1	0	0	0	0	0	1	1	0	0	1	0	1	Klonopin, Lithium, Risperdal, Trazodone	4	1	3	0	1	0	0	0	0	0	0	0	0	0
s502	392531	.	1	34	3	1	8	0	1	3	1	1	7	19		1st Episode Mania with psychotic symptoms	.	0	0	1	0	1	1	0	0	0	0	0	0	0	0	0	0	1	divalproex, quetiapine	2	0	0	0	0	0	0	0	0	0	0	0	0	0
s513	351153	.	1	36	3	1	12	1	1	0	0	1	10	27		BPAD-Mixed episode	.	3	0	0	0	1	1	0	0	0	0	0	0	0	0	0	0	1	olanzapine,valproate	2	0	0	0	1	0	0	0	0	0	0	0	0	0
s520	388273	.	1	30	3	1	12	0	1	0	0	1	10	18		BPAD mixed affective with psychotic symtoms	.	3	0	0	0	1	0	0	0	0	0	0	0	0	0	0	0	1	risperidone, trihexyphenidyl	2	0	0	0	0	0	0	0	0	0	0	0	0	0
s552	380036	.	1	31	3	1	16	0	1	0	0	0	10	34		BPAD-mania with psychotic symptoms	.	0	0	0	0	1	0	0	0	0	0	0	0	0	0	0	0	1	risperidone, trihexyphenidyl	2	0	0	0	1	0	0	0	0	0	0	0	0	0
	363301		1	30	3	1	8	0	1	3	0	1	10	10		BPAD severe depressionwithout psychotic symptoms		3	0	0	0	1	0	0	0	0	0	0	0	0	0	0	0	2	risperidone, trihexyphenidyl	2	0	0	0	1	0	0	0	0	0	0	0	0	0
	397019		1	27	3	1	28	1	1	1	0	1	10	14		BPAD-mania with psychotic symptoms		0	0	0	0	1	1	0	0	0	0	1	0	0	0	0	0	1	olanzapine, valproate	2	0	0	0	0	0	0	0	0	0	0	0	0	0
	399330		1	28	3	1	24	0	1	3	1	1	7	10		BPAD severe depressionwithout psychotic symptoms		3	0	0	0	1	0	1	1	1	0	0	1	0	0	0	0	1	venlafaxine, mirtazepine, Trazodone, olanzapine	4	0	0	0	1	0	1	1	1	0	0	1	0	0
	824395		1	20	3	1	4	0	1	0	0	0	5	25		BPAD Mania with psychotic symtoms		0	0	0	0	1	1	0	0	0	0	1	0	0	0	0	0	1	carbamazepine, aripiprazole lorazepam, baclofen, syndopa	5	0	0	0	1	0	0	0	0	0	1	0	0	0
	334355		1	22	3	1	10	0	1	0	0	1	10	22		BPAD-mania with psychotic symptoms		0	0	0	0	1	0	0	0	0	0	0	0	0	0	0	0	1	olanzapine	1	0	0	0	0	0	0	0	0	0	0	0	0	0
	403083		1	25	3	1	32	0	1	0	1	0	7	18		first episode- mixed affective state with psychotic symptoms		3	0	1	0	1	0	0	0	0	0	0	0	0	0	0	0	1	olanzapine	1	0	0	0	0	0	0	0	0	0	0	0	0	0
	402435		1	19	3	1	20	0	1	0	0	0	10	7		first episode- mixed affective state with psychotic symptoms		3	0	1	0	1	0	0	0	0	0	1	0	0	0	0	0	1	olanzapine, lorazepam	2	0	0	0	0	0	0	0	0	0	0	0	0	0
	364591		1	37	3	1	40	0	1	2	0	1	7	38		BPAD in remission		0	0	0	0	0	1	0	0	0	0	0	0	0	0	0	0	1	valproate, olanzapine	1	0	0
	411595		1	37	3	1	20	1	1	0	0	1	5	30		BPAD mixed affective with psychotic symtoms		3	0	0	0	1	1	0	0	0	0	0	0	0	0	0	0	1	risperidone,valproate,trihxiphenidyl	3	0	0
s503	303264	.	1	26	3	1	54	1	1	0	0	1	10	15		PSYCHOSISNOS	.	4	1	0	1	1	0	0	0	0	0	0	0	0	0	0	0	1	risperidone,trihexyphenidyl, inj.fluphenazine	3	0	0	0	1	0	0	0	0	0	0	0	0	0
s507	334553	.	1	24	3	1	20	0	1	1	0	1	7	28		PSYCHOSISNOS	.	4	1	0	0	1	0	1	0	1	0	0	0	0	0	0	0	1	fluoxetine, olanzapine	2	0	0	0	1	0	1	0	1	0	0	0	0	0
s508	347189	.	1	24	3	1	4	0	1	3	0	1	7	26		PSYCHOSISNOS	.	4	1	0	0	1	0	0	0	0	0	0	0	0	0	0	0	1	olanzapine	1	0	0	0	0	0	0	0	0	0	0	0	0	0
s515	385648	.	1	19	3	1	3	0	1	1	0	0	7	26		PSYCHOSISNOS	.	4	1	1	0	1	0	0	0	0	0	0	0	0	0	0	0	1	olanzapine	1	0	0	0	0	0	0	0	0	0	0	0	0	0
s521	386051	.	1	22	3	1	24	1	1	1	0	1	7	40		Acute transient psychotic disorder	.	4	1	1	0	1	0	0	0	0	0	0	0	0	0	0	0	1	olanzapine	1	0	0	0	0	0	0	0	0	0	0	0	0	0
s528	379392	.	1	28	3	1	24	0	1	1	0	1	7	17		PSYCHOSISNOS	.	4	1	1	0	1	0	0	0	0	0	0	0	0	0	0	0	1	olanzapine	1	0	0	0	0	0	0	0	0	0	0	0	0	0
s538	381376	.	1	21	3	1	20	0	1	0	1	0	10	8		PSYCHOSISNOS	.	4	1	1	0	1	0	0	0	0	0	0	0	0	0	0	0	1	olanzapine	1	0	0	0	0	0	0	0	0	0	0	0	0	0
s541	386905	.	1	24	3	1	4	0	1	0	0	0	10	11		PSYCHOSISNOS	.	4	1	1	0	1	0	0	0	0	0	0	0	0	0	0	0	1	risperidone, trihexyphenidyl	2	0	0	0	0	0	0	0	0	0	0	0	0	0
s553	385115	.	1	43	3	1	20	0	1	3	1	1	10	18		PSYCHOSISNOS	.	4	1	1	0	1	0	0	0	0	0	0	0	0	0	0	0	1	risperidone, trihexyphenidyl	2	0	0	0	0	0	0	0	0	0	0	0	0	0
s554	383405	.	1	23	3	1	22	0	1	1	1	1	7	42		PSYCHOSISNOS	.	4	1	1	0	1	0	0	0	0	0	0	0	0	0	0	0	1	risperidone, trihexyphenidyl	2	0	0	0	0	0	0	0	0	0	0	0	0	0
s556	372371	.	1	26	3	1	54	0	1	3	0	0	10	28		PSYCHOSISNOS	.	4	1	0	0	1	0	0	0	0	0	0	0	0	0	0	0	1	olanzapine	1	0	0	0	1	0	0	0	0	0	0	0	0	0
s558	392019	.	1	28	3	1	16	0	1	1	0	1	10	25		PSYCHOSISNOS	.	4	1	1	0	1	0	0	0	0	0	0	0	0	0	0	0	1	quetiapine	1	0	0	0	0	0	0	0	0	0	0	0	0	0
s559	393822	.	1	28	3	1	20	0	1	3	1	1	10	12		PSYCHOSISNOS	.	4	1	1	0	1	0	0	0	0	0	0	0	0	0	0	0	1	risperidone, trihexyphenidyl	2	0	0	0	0	0	0	0	0	0	0	0	0	0
s560	394051	.	1	28	3	1	32	0	1	3	0	1	10	18		PSYCHOSISNOS	.	4	1	1	0	1	0	0	0	0	0	0	0	0	0	0	0	1	risperidone, trihexyphenidyl	2	0	0	0	0	0	0	0	0	0	0	0	0	0
s561	394636	.	1	28	3	1	20	1	1	3	1	0	7	19		PSYCHOSISNOS	.	4	1	0	0	1	0	0	0	0	0	0	0	0	0	0	0	1	olanzapine	1	0	0	0	0	0	1	0	1	0	0	0	0	0
	397810		1	25	3	1	2	1	1	0	0	1	5	15		Postpartum psychosis		1	1	1	0	1	0	0	0	0	0	0	0	0	0	0	0	1	risperidone, trihexyphenidyl	2	0	0	0	0	0	0	0	0	0	0	0	0	0
	400384		1	26	3	1	40	1	1	0	0	1	10	19		PSYCHOSISNOS		1	1	0	0	0	0	0	0	0	0	0	0	0	0	0	0	1	olanzapine	1	0	0	0	0	0	0	0	0	0	0	0	0	0
	400602		1	30	3	1	12	0	1	1	0	1	1	90		PSYCHOSISNOS		4	1	0	0	1	0	0	0	0	0	0	0	0	0	0	0	1	risperidone, trihexyphenidyl	2	0	0
	390051		1	20	3	1	8	0	1	3	0	0	10	18		PSYCHOSISNOS		4	1	0	0	1	0	0	0	0	0	0	0	0	0	0	0	1	risperidone, trihexyphenidyl	2	0	0
	395543		1	28	3	1	3	0	1	0	0	0	10	7		Acute transient psychotic disorder		1	1	1	0	1	0	0	0	0	0	0	0	0	0	0	0	1	risperidone, trihexyphenidyl	2	0	0
	395801		1	26	3	1	5	0	1	2	1	0	7	7		Acute transient psychotic disorder		1	1	1	0	1	0	0	0	0	0	1	0	0	0	0	0	1	risperidone, trihexyphenidyl	2	0	0	0	0	0	0	0	0	0	0	0	0	0
	319033		1	36	3	1	20	1	1	0	1	1	10	10		PSYCHOSISNOS		4	1	0	1	1	0	0	0	0	0	0	0	0	0	0	0	1	haloperidol, quetiapine	2	0	0
	410572		1	22	3	1	44	1	1	0	1	1	7	27		Postpartum psychosis		1	1	1	0	1	0	0	0	0	0	1	0	0	0	0	0	1	risperdone,trihexiphenidyl,clonazepam	3	0	0
s533	380373	.	1	19	3	1	24	0	1	0	0	0	7	11		SEVERE-D	.	2	2	1	0	1	0	0	0	0	0	0	0	0	0	0	0	1	risperidone, trihexyphenidyl	2	0	0	0	0	0	0	0	0	0	0	0	0	0
s540	388581	.	1	28	3	1	12	0	1	2	1	0	7	19		SEVERE-D	.	2	2	1	0	0	0	1	0	1	0	0	0	0	0	0	0	1	sertraline	1	0	0	0	1	0	1	0	1	0	0	0	0	0
s509	352150	.	1	26	3	1	8	0	1	0	0	1	10	14		BPAD severe depression with psychotic symptoms	.	3	0	0	0	1	0	0	0	0	0	0	0	0	0	0	0	1	olanzapine,fluoxetine	2	1	4	0	1	0	0	0	0	0	0	0	0	0
s511	389050	.	1	38	3	1	8	0	1	0	0	0	10	30		1st Episode Mania with psychotic symptoms	.	0	0	1	0	1	0	0	0	0	0	0	0	0	0	0	0	1	olanzapine,chlorpromazine	3	1	8	0	0	0	0	0	0	0	0	0	0	0
s519	384799	.	1	33	3	1	12	0	1	0	0	0	7	16		BPAD-mania with psychotic symptoms	.	0	0	0	0	1	0	0	0	0	0	0	0	0	0	0	0	1	risperidone, trihexyphenidyl	2	1	6	0	1	1	0	0	0	0	0	0	0	0
s522	381492	.	1	21	3	1	6	1	1	0	0	0	7	19		BPAD Mania with psychotic symtoms	.	0	0	0	0	1	1	0	0	0	0	0	0	0	0	0	0	1	risperidone, trihexyphenidyl, valproic acid	3	1	6	0	0	0	0	0	0	0	0	0	0	0
s526	389299	.	1	20	3	1	54	0	1	0	0	0	7	72		BPAD-mania with psychotic symptoms	.	0	0	0	1	0	1	0	0	0	0	0	0	0	0	1	0	1	haloperidol, llithium, valproic acid	3	1	12	0	1	1	0	0	0	0	0	0	0	0
s530	379610	.	1	30	3	1	2	1	1	2	0	1	7	26		BPAD-mania with psychotic symptoms	.	0	0	0	0	1	0	0	0	0	0	0	0	0	0	0	0	1	risperidone, trihexyphenidyl,valproate,chlorpromazine	4	1	10	0	1	0	0	0	0	0	0	0	0	0
s532	350647	.	1	36	3	1	12	0	1	0	0	1	7	8		BPAD-mania with psychotic symptoms	.	0	0	0	0	1	0	0	0	0	0	0	0	0	0	0	0	1	risperdone	1	1	4	0	1	0	0	0	0	0	0	0	0	0
s536	356175	.	1	32	3	1	6	0	1	2	1	0	7	11		BPAD-mania with psychotic symptoms	.	0	0	0	0	1	0	0	0	0	0	0	0	0	0	0	0	1	quetiapine	1	1	4	0	1	1	0	0	0	0	0	0	0	0
s537	210178	.	1	30	3	1	20	0	1	0	1	0	7	8		BPAD-mania with psychotic symptoms	.	0	0	0	0	1	0	0	0	0	0	0	0	0	0	0	0	1	aripiprazole	1	1	3	0	1	0	0	0	0	0	0	0	0	0
s539	383989	.	1	28	3	1	1	1	1	1	1	1	7	27		BPAD-mania with psychotic symptoms	.	0	0	0	0	1	0	0	0	0	0	0	0	0	0	0	0	1	olanzapine	1	1	5	0	1	0	0	0	0	0	0	0	0	0
s546	387168	.	1	24	3	1	1	0	1	2	0	0	10	28		BPAD-mania with psychotic symptoms	.	0	0	0	0	1	1	0	0	0	0	0	0	0	0	0	0	1	risperidone, trihexyphenidyl, valproic acid	3	1	6	0	0	0	0	0	0	0	0	0	0	0
s551	381694	.	1	19	3	1	12	0	1	0	0	0	7	29		1st Episode Mania with psychotic symptoms	.	0	0	1	0	1	0	0	0	0	0	0	0	0	0	0	0	1	olanzapine	1	1	9	0	0	0	0	0	0	0	0	0	0	0
s555	381507	.	1	20	3	1	4	0	1	0	0	0	7	19		BPAD Mania with psychotic symtoms	.	0	0	1	0	1	1	0	0	0	0	0	0	0	0	0	0	1	risperidone, trihexyphenidyl, valproic acid	3	1	6	0	0	0	0	0	0	0	0	0	0	0
s557	.	.	1	24	3	1	.	0	1	.	0	0	10	15		BPAD-mania with psychotic symptoms	.	0	0	.	0	1	0	0	0	0	0	0	0	0	0	0	0	1	risperidone, trihexyphenidyl	2	1	5	0	1	0	0	0	0	0	0	0	0	0
s563	362163	.	1	22	3	1	6	0	1	3	0	0	10	18		BPAD-mania with psychotic symptoms	.	0	0	0	0	1	0	0	0	0	0	0	0	0	0	0	0	1	risperidone, trihexyphenidyl	2	1	5	0	1	0	0	0	0	0	0	0	0	0
	340245		1	32	3	1	8	1	1	0	0	1	5	10		BPAD mixed affective with psychotic symtoms		0	0	0	0	1	1	0	0	0	0	0	0	0	0	0	0	1	quetiapine, valproate	2	1	3	1	1	1	0	0	0	0	0	0	0	0
	501215		1	21	3	1	20	0	4	1	0	0	5	15		BPAD-mania with psychotic symptoms		0	0	0	1	1	0	0	0	0	0	0	0	0	0	0	0	1	olanzapine, chlorpromazine	2	1	4	0	0	0	0	0	0	0	0	0	0	0
	398719		1	23	3	1	16	1	1	0	0	1	7	14		BPAD-mania with psychotic symptoms		0	0	0	0	1	0	0	0	0	0	0	0	0	0	0	0	1	olanzapine	1	1	5	0	0	0	0	0	0	0	0	0	0	0
	398281		1	20	3	1	12	0	1	0	1	0	5	26		first episode- mixed affective state		3	0	1	0	1	0	0	0	0	0	0	0	0	0	0	0	1	olanzapine	1	1	6	0	0	0	0	0	0	0	0	0	0	0
	400333		1	20	3	1	6	1	1	0	0	1	10	21		First episode- mania with psychotic symptoms		0	0	1	1	1	0	0	0	0	0	0	0	0	0	0	0	1	risperidone, chlorpromazine, trihexiphenidyl	3	1	7	0	0	0	0	0	0	0	0	0	0	0
	332563		1	25	3	1	20	0	1	0	0	1	10	16		BPAD-mania with psychotic symptoms		0	0	0	0	1	0	0	0	0	0	0	0	0	0	0	0	1	olanzapine	1	1	4
	400582		1	21	3	1	2	0	1	0	0	0	5	22		BPAD-mania with psychotic symptoms		0	0	0	0	1	0	0	0	0	0	0	0	0	0	0	0	1	olanzapine, trihexyphenidyl	2	1	6	0	0	0	0	0	0	0	0	0	0	0
	402110		1	21	3	1	2	0	1	0	0	0	7	22		First episode- mania with psychotic symptoms		0	0	1	1	1	0	0	0	0	0	0	0	0	0	0	0	1	risperidone, chlorpromazine, trihexiphenidyl	3	1	8	0	0	0	0	0	0	0	0	0	0	0
	343785		1	24	3	1	3	0	1	0	0	0	7	14		BPAD-mania without psychotic symptoms		0	0	0	0	1	0	0	0	0	0	0	0	0	0	0	0	1	olanzapine	1	1	4
	275120		1	39	3	1	16	1	1	0	0	1	7	12		BPAD severe depression with psychotic symptoms		3	0	0	0	1	1	0	0	0	0	0	0	0	0	0	0	1	risperidone, trihexyphenidyl, valproate	3	1	4
	271174		1	25	3	1	12	0	1	0	0	0	7	23		BPAD mixed affective with psychotic symtoms		3	0	0	0	1	0	0	0	0	0	0	0	0	0	0	0	1	olanzapine	1	1	6	0	1	0	0	0	0	0	0	0	0	0
	404325		1	33	3	1	8	0	1	2	1	0	10	30		BPAD mixed affective with psychotic symtoms		3	0	1	0	1	0	1	0	1	0	0	0	0	0	0	0	1	olanzaoine,escitalopram	2	1	6	0	1	0	1	0	1	0	0	0	0	0
	351074		1	24	3	1	12	1	1	2	1	1	10	16		BPAD-mania with psychotic symptoms		0	0	0	1	1	0	0	0	0	0	0	0	0	0	0	0	1	risperidone, trihexyphenidyl,chlopromazine	3	1	6
	405235		1	24	3	1	32	0	1	1	1	0	10	17		BPAD-mania with psychotic symptoms		0	0	0	0	1	0	0	0	0	0	0	0	0	0	0	0	1	olanzapine	1	1	6
	406856		1	22	3	1	4	0	1	2	0	0	10	13		BPAD-mania with psychotic symptoms		0	0	0	0	1	0	0	0	0	0	0	0	0	0	0	0	1	olanzapine	1	1	6
	408038		1	28	3	1	18	0	1	2	0	0	7	16		BPAD-mania with psychotic symptoms		0	0	0	0	1	0	0	0	0	0	0	0	0	0	0	0	1	risperidone, trihexiphenidyl	2	1	6
	408183		1	26	3	1	12	0	1	2	1	0	10	30		BPAD-mania with psychotic symptoms		0	0	0	0	1	1	0	0	0	0	0	0	0	0	0	0	1	olanzapine,valproate	2	1	7
	411279		1	28	3	1	12	1	1	1	1	1	10	18		BPAD mixed affective with psychotic symtoms		3	0	1	0	1	0	0	0	0	0	0	0	0	0	0	0	1	risperidone,trihexiphenidyl	2	1	6
	329457		1	27	3	1	8	0	1	0	0	1	7	25		BPAD-mania with psychotic symptoms		0	0	0	0	1	0	0	0	0	0	0	0	0	0	0	0	1	olanzapine	1	1	7
	411568		1	36	3	1	32	0	1	0	0	1	7	18		BPAD-mania with psychotic symptoms		0	0	0	0	1	0	0	0	0	0	0	0	0	0	0	0	1	olanzapine	1	1	6
	239864		1	27	3	1	4	0	1	0	0	0	10	30		BPAD mixed affective with psychotic symtoms		3	0	0	1	1	1	0	0	0	0	0	0	0	0	0	0	1	valproate,risperdone.trihexiphenidyl,chlopromazine	4	1	8
	414600		1	22	3	1	12		1	0	1	1	7	31		BPAD-mania with psychotic symptoms		0	0	0	1	1	0	0	0	0	0	0	0	0	0	1	0	1	lithium,rispreridone,trihexiphenidyl,chlorpromazine	4	1	9
s501	392410	.	1	29	3	1	32	0	1	3	0	1	7	20		Acute transient psychotic disorder	.	4	1	1	0	1	0	0	0	0	0	0	0	0	0	0	0	1	risperidone,trihexyphenidyl	2	1	5	0	0	0	0	0	0	0	0	0	0	0
s504	358150	.	1	23	3	1	1	0	1	0	0	1	7	25		PSYCHOSISNOS	.	4	1	0	0	1	0	0	0	0	0	0	0	0	0	0	0	1	risperidone,trihexiphenidyl	2	1	6	0	0	0	0	0	0	0	0	0	0	0
s512	382241	.	1	23	3	1	10	0	1	0	0	1	10	22		Acute transient psychotic disorder	.	4	1	1	0	1	0	0	0	0	0	0	0	0	0	0	0	1	risperidone, trihexyphenidyl,chlorpromazine	3	1	6	0	0	0	0	0	0	0	0	0	0	0
s518	382632	.	1	21	3	1	1	0	1	3	0	0	10	15		PSYCHOSISNOS	.	4	1	.	0	1	1	0	0	0	0	0	0	0	0	0	0	1	valproic acid, olanzapine	2	1	6	0	1	1	0	0	0	0	0	0	0	0
s523	382588	.	1	19	3	1	12	0	1	1	0	0	7	17		PSYCHOSISNOS	.	4	1	1	0	1	0	0	0	0	0	0	0	0	0	0	0	1	risperidone, trihexyphenidyl	2	1	5	0	0	0	0	0	0	0	0	0	0	0
s525	389821	.	1	24	3	1	2	0	1	0	1	0	7	24		PSYCHOSISNOS	.	4	1	1	0	1	0	0	0	0	0	0	0	0	0	0	0	1	risperidone, trihexyphenidyl	2	1	4	0	0	0	0	0	0	0	0	0	0	0
s534	237663	.	1	34	3	1	36	0	1	3	0	1	7	20		PSYCHOSISNOS	.	4	1	1	0	1	1	0	0	0	0	0	0	0	0	0	0	1	risperidone, trihexyphenidyl, valproic acid	3	1	5	0	0	0	0	0	0	0	0	0	0	0
s535	380643	.	1	21	3	1	36	0	1	0	1	0	7	16		PSYCHOSISNOS	.	4	1	0	0	1	0	0	0	0	0	0	0	0	0	1	0	1	olanzapine	1	1	6	0	0	0	0	0	0	0	0	0	0	0
s542	271607	.	1	22	3	1	8	0	1	1	0	1	7	11		PSYCHOSISNOS	.	4	1	0	0	1	0	0	0	0	0	0	0	0	0	0	0	1	aripiprazole	1	1	4	0	0	0	0	0	0	0	0	0	0	0
s545	386851	.	1	29	3	1	12	2	1	0	0	1	10	14		Acute transient psychotic disorder	.	4	1	1	0	1	0	0	0	0	0	0	0	0	0	0	0	1	olanzapine	1	1	6	0	0	0	0	0	0	0	0	0	0	0
s547	386863	.	1	22	3	1	1	0	1	0	0	1	10	12		Acute transient psychotic disorder	.	4	1	1	0	1	0	0	0	0	0	0	0	0	0	0	0	1	olanzapine	1	1	5	0	0	0	0	0	0	0	0	0	0	0
	397464		1	22	3	1	28	1	1	1	0	1	7	17		Acute transient psychotic disorder		1	1	1	0	1	0	0	0	0	0	0	0	0	0	0	0	1	olanzapine	1	1	4	0	0	0	0	0	0	0	0	0	0	0
	289315		1	28	3	1	1	0	1	2	1	0	10	21		PSYCHOSISNOS		4	1	0	0	1	0	0	0	0	0	0	0	0	0	0	0	1	risperidone, trihexyphenidyl	2	1	8	0	0	0	0	0	0	0	0	0	0	0
	400952		1	22	3	1	1	0	1	0	0	0	10	16		Postpartum psychosis		1	1	1	0	1	0	0	0	0	0	1	0	0	0	0	0	1	olanzapine	1	1	6	0	0	0	0	0	0	0	0	0	0	0
	401990		1	22	3	1	24	0	1	1	0	0	10	19		Postpartum psychosis		1	1	1	0	1	0	0	0	0	0	0	0	0	0	0	0	1	olanzapine, trihexyphenidyl	2	1	7	0	0	0	0	0	0	0	0	0	0	0
	403404		1	25	3	1	6	0	1	0	0	1	10	24		Postpartum psychosis		1	1	1	0	1	0	0	0	0	0	0	0	0	0	0	0	1	risperidone, trihexyphenidyl	2	1	7	0	0	0	0	0	0	0	0	0	0	0
	403943		1	33	3	1	28	1	1	3	0	1	10	20		Postpartum psychosis		1	1	1	0	1	0	0	0	0	0	0	0	0	0	0	0	1	risperidone, trihexyphenidyl	2	1	7	0	0	0	0	0	0	0	0	0	0	0
	383369		1	29	3	1	24	1	1	0	0	1	10	22		PSYCHOSISNOS		4	1	0	1	1	0	0	0	0	0	0	0	0	0	0	0	1	risperidone, trihexyphenidyl, fluphenazine	3	1	5
	400678		1	31	3	1	12	0	1	0	1	0	10	30		PSYCHOSISNOS		4	1	0	0	1	0	1	0	1	0	0	0	0	0	0	0	1	risperidone, trihexyphenidyl, fluoxetine	3	1	6	0	0	0	0	0	0	0	0	0	0	0
	410447		1	32	3	1	10	0	1	1	1	1	10	12		Postpartum psychosis		1	1	1	0	1	0	0	0	0	0	1	0	0	0	0	0	1	risperidone,trihexiphenidyl	3	1	3
	411350		1	30	3	1	28	0	1	2	0	1	7	60		Postpartum psychosis		1	1	1	0	1	0	1	0	1	0	0	0	0	0	0	0	1	olanzapine,fluoxetine	2	1	7
	409936		1	18	3	1	12	0	1	0	0	0	7	21		Postpartum psychosis		1	1	1	0	1	0	0	0	0	0	0	0	0	0	0	0	1	olanzapine	1	1	8
	411589		1	26	3	1	12	1	1	1	0	1	8	17		Postpartum psychosis		1	1	1	0	0	1	0	0	0	0	0	0	0	0	0	0	1	rsiperidone,trihexiphenidyl	2	1	6
	413242		1	27	3	1	34	0	1	0	0	1	7	20		Postpartum psychosis		1	1	1	0	1	0	0	0	0	0	0	0	0	0	0	0	1	risperidone,trihexiphenidyl	2	1	6
	412076		1	26	3	1	32	0	1	0	0	1	7	28		Postpartum psychosis		1	1	1	0	1	0	0	0	0	0	0	0	0	0	0	0	1	olanzapine	1	1	5
s524	387834	.	1	34	3	1	32	0	1	0	0	1	7	32		SEVERE-D	.	2	2	1	0	0	0	1	0	1	0	1	0	0	0	0	0	1	fluoxetine, clonazepam	2	1	5	0	0	0	1	1	1	0	0	0	0	0
	405760		1	27	3	1	16	1	1	1	0	1	7	10		SEVERE-D with psychotic symptoms		2	2	1	0	1	0	1	0	1	0	1	0	0	0	0	0	1	Sertraline,risperidone,lorazepam	3	1	3	0	0	0	0	0	0	0	0	0	0	0
	412757		1	25	3	1	2	0	1	0	0	1	10	21		SEVERE-D with psychotic symptoms		2	2	1	0	1	0	0	1	0	1	0	0	0	0	0	0	1	risperidone,mirtazapine	2	1	6
s600	1	38479	2	20	7	1	1	.	1	0	1	1	7	23		PP manic-depressed (mixed)	3	3	0	1	1	0	0	0	0	0	0	0	0	0	0	1	0	1	Lithium, Haldol	2	0	0	0	0	0	0	0	0	0	0	0	0	0
s604	19	38793	2	33	7	1	3	.	1	2	1	0	7	48		PP manic with and without psychotic features	0	0	0	1	0	0	0	0	0	0	0	0	0	0	0	1	0	1	Lithium	1	0	0	0	0	0	0	0	0	0	0	0	0	0
s606	30	38843	2	28	0	1	3	.	1	0	1	1	7	61		PP manic with and without psychotic features	0	0	0	1	0	1	0	0	0	0	0	0	0	0	0	1	0	1	Lithium, Seroquel	2	0	0	0	0	0	0	0	0	0	0	0	0	0
s608	37	38877	2	32	7	1	1	.	1	0	1	1	7	98		PP manic-depressed (mixed)	3	3	0	1	0	0	0	0	0	0	0	0	0	0	0	1	0	1	Lithium	1	0	0	0	0	0	0	0	0	0	0	0	0	0
s612	48	38992	2	28	7	1	3	.	1	1	1	0	7	32		PP manic with and without psychotic features	0	0	0	1	0	0	0	0	0	0	0	1	0	0	0	1	0	1	Lithium, Lorazepam	2	0	0	0	0	0	0	0	0	0	0	0	0	0
s614	51	39006	2	36	7	1	1	.	1	1	1	0	7	53		PP manic with and without psychotic features	0	0	0	1	0	0	0	0	0	0	0	1	0	0	0	1	0	1	Lithium, Lorazepam	2	0	0	0	0	0	0	0	0	0	0	0	0	0
s615	54	39024	2	29	7	1	2	.	1	1	1	0	7	42		PP manic with and without psychotic features	0	0	0	1	0	0	0	0	0	0	0	0	0	0	0	1	0	1	Lithium	1	0	0	0	0	0	0	0	0	0	0	0	0	0
s617	59	39094	2	31	7	1	1	.	1	0	1	0	7	70		PP manic-depressed (mixed)	3	3	0	1	0	0	1	0	0	0	0	0	0	0	0	1	0	1	Lithium, Depakine	2	0	0	0	0	0	0	0	0	0	0	0	0	0
s619	57	39068	2	35	7	1	6	.	1	2	1	0	7	103		PP manic-depressed (mixed)	3	3	0	1	0	0	0	0	0	0	0	0	0	0	0	0	0	0	None	0	0	0	0	0	0	0	0	0	0	0	0	0	0
s620	63	39141	2	34	7	1	5	.	1	1	1	0	7	51		PP manic with and without psychotic features	0	0	0	1	0	0	0	0	0	0	0	0	0	0	0	1	0	1	Lithium	1	0	0	0	0	0	0	0	0	0	0	0	0	0
s621	66	39170	2	25	7	1	1	.	1	1	1	0	7	14		PP manic with and without psychotic features	0	0	0	1	0	0	0	0	0	0	0	0	0	0	0	0	0	0	None	0	0	0	0	0	0	0	0	0	0	0	0	0	0
s624	70	39200	2	31	7	1	2	.	1	2	1	0	7	55		PP manic with and without psychotic features	0	0	0	1	0	0	0	0	0	0	0	0	0	0	0	1	0	1	Lithium	1	0	0	0	0	0	0	0	0	0	0	0	0	0
s625	71	39224	2	34	7	1	1	.	1	0	1	0	7	38		PP manic with and without psychotic features	0	0	0	1	0	0	0	0	0	0	0	0	0	0	0	1	0	1	Lithium	1	0	0	0	0	0	0	0	0	0	1	0	0	0
s626	72	39255	2	29	7	1	3	.	1	2	1	0	7	20		PP manic with and without psychotic features	0	0	0	1	0	1	0	0	0	0	0	0	0	0	0	1	0	1	Lithium, Zyprexa	2	0	0	0	1	0	0	0	0	0	1	0	0	0
s629	82	39372	2	27	7	1	1	.	1	0	1	0	7	44		PP manic with and without psychotic features	0	0	0	1	0	0	0	0	0	0	0	0	0	0	0	1	0	1	Lithium	1	0	0	0	0	0	0	0	0	0	0	0	0	0
s630	80	39367	2	35	7	1	3	.	1	1	1	0	7	49		PP manic-depressed (mixed)	3	3	0	1	0	0	0	0	0	0	0	0	0	0	0	1	0	1	Lithium	1	0	0	0	0	0	0	0	0	0	1	0	0	0
s635	85	39460	2	30	7	1	1	.	1	1	1	0	7	60		PP manic with and without psychotic features	0	0	0	1	1	0	0	0	0	0	0	0	0	0	0	1	0	1	Lithium, Haldol	2	0	0	0	0	0	0	0	0	0	0	0	0	0
s637	87	39455	2	28	7	1	4	.	1	1	1	0	7	52		PP manic-depressed (mixed)	3	3	0	1	0	0	0	0	0	0	0	0	0	0	0	1	0	1	Lithium	1	0	0	0	0	0	0	0	0	0	0	0	0	0
s644	99	39572	2	32	7	1	1	.	1	1	1	0	7	54		PP manic with and without psychotic features	0	0	0	1	0	0	0	0	0	0	0	0	0	0	0	1	0	1	Lithium	1	0	0	0	0	0	0	0	0	0	0	0	0	0
s645	97	39563	2	35	7	1	5	.	1	1	1	1	7	48		PP manic with and without psychotic features	0	0	0	1	0	1	0	0	0	0	0	0	0	0	0	0	0	1	Seroquel	1	0	0	1	1	0	0	0	0	0	1	0	0	0
s647	103	39618	2	34	7	1	7	.	1	1	1	0	7	29		PP manic-depressed (mixed)	3	3	0	1	0	1	0	0	0	0	0	0	0	0	0	0	0	1	Zyprexa	1	0	0	0	1	0	0	0	0	0	0	1	0	0
s649	106	39676	2	38	7	1	4	.	1	1	1	0	7	30		PP manic-depressed (mixed)	3	3	0	1	1	1	0	0	0	0	0	0	0	0	0	0	0	1	Haldol	1	0	0	0	0	0	0	0	0	0	1	0	0	0
s650	107	39689	2	31	7	1	7	.	1	1	1	0	7	20		PP manic-depressed (mixed)	3	3	0	1	0	1	0	0	0	0	0	0	0	0	0	1	0	1	Lithium, Zyprexa	2	0	0	0	1	0	1	0	1	0	0	0	0	0
s651	108	39665	2	32	7	1	16	.	1	2	1	0	7	55		PP manic with and without psychotic features	0	0	0	1	0	0	0	0	0	0	0	0	0	0	0	1	0	1	Lithium	1	0	0	0	0	0	0	0	0	0	0	0	0	0
s656	112	39734	2	29	7	1	3	.	1	2	1	0	7	72		PP manic with and without psychotic features	0	0	0	1	0	1	0	0	0	0	0	0	0	0	0	0	0	1	Seroquel	1	0	0	0	1	0	0	0	0	0	0	0	0	0
s659	117	39763	2	29	7	1	5	.	1	1	1	0	7	49		PP manic-depressed (mixed)	3	3	0	1	0	0	0	0	0	0	0	1	0	0	0	1	0	1	Lithium, Ativan	2	0	0	0	0	0	0	0	0	0	0	0	0	0
s662	118	39772	2	39	7	1	1	.	1	1	1	1	7	29		PP manic with and without psychotic features	0	0	0	1	1	0	0	0	0	0	0	1	0	0	0	1	0	1	Lithium, Haldol, Ativan	3	0	0	0	0	0	0	0	0	0	0	0	0	0
s663	121	39815	2	35	7	1	3	.	1	2	1	0	7	42		PP manic with and without psychotic features	0	0	0	1	1	0	0	0	0	0	0	0	0	0	0	0	0	1	Haldol	1	0	0	1	0	0	0	0	0	0	1	0	0	0
s668	129	39892	2	30	7	1	7	.	1	0	1	0	7	67		PP manic with and without psychotic features	0	0	0	1	0	0	0	0	0	0	0	0	0	0	0	1	0	1	Lithium	1	0	0	0	0	0	0	0	0	0	1	0	0	0
s670	127	39863	2	33	7	1	1	.	1	1	1	0	7	75		PP manic-depressed (mixed)	3	3	0	1	0	1	0	0	0	0	0	0	0	0	0	1	0	1	Lithium, Seroquel	2	0	0	0	0	0	0	0	0	0	0	0	0	0
s671	131	39895	2	35	7	1	0	.	1	1	1	1	7	106		PP manic with and without psychotic features	0	0	0	1	1	0	0	0	0	0	0	1	0	0	0	0	0	1	Haldol, Ativan	2	0	0	0	0	0	0	0	0	0	0	0	0	0
s672	130	39892	2	29	10	1	2	.	1	1	1	1	7	53		PP manic with and without psychotic features	0	0	0	1	1	0	0	0	0	0	0	0	0	0	0	1	0	1	Lithium, Haldol	2	0	0	0	0	0	0	0	0	0	0	0	0	0
s675	123	39823	2	29	7	1	1	.	1	1	1	0	7	145		PP manic with and without psychotic features	0	0	0	1	0	1	1	0	0	0	0	0	0	0	0	1	0	1	Lithium, Zyprexa, Depakine	3	0	0	0	0	0	0	0	0	0	0	0	0	0
s678	73	39260	2	28	7	1	2	.	1	1	1	0	7	33		PP manic with and without psychotic features	0	0	0	1	1	0	0	0	0	0	0	1	0	0	0	1	0	1	Lithium, Haldol, Ativan	3	0	0	0	0	0	0	0	0	0	0	0	0	0
s680	133	39931	2	30	7	1	2	.	1	2	1	0	7	66		PP manic with and without psychotic features	0	0	0	1	0	0	0	0	0	0	0	0	0	0	0	1	0	1	Lithium	1	0	0	0	0	0	0	0	0	0	0	0	0	0
s686	143	40008	2	39	7	1	3	.	1	1	1	1	7	38		PP manic with and without psychotic features	0	0	0	1	0	0	0	0	0	0	0	0	0	0	0	1	0	1	Lithium	1	0	0	1	0	0	0	0	0	0	0	0	0	0
s691	152	40096	2	26	7	1	10	.	1	1	1	0	7	48		PP manic with and without psychotic features	0	0	0	1	0	1	0	0	0	0	0	0	0	0	0	1	0	1	Lithium, Risperdal	2	0	0	1	0	0	0	0	0	0	0	0	0	0
s694	155	40130	2	22	7	1	10	.	3	0	1	0	0	15		PP manic with and without psychotic features	0	0	0	1	1	0	0	0	0	0	0	1	0	0	0	0	0	1	Haldol, Ativan	2	0	0	0	0	0	0	0	0	0	0	0	0	0
s696	158	40171	2	34	7	1	2	.	1	2	1	.	7	57		PP manic-depressed (mixed)	3	3	0	1	0	0	0	0	0	0	0	1	0	0	0	1	0	1	Lithium, Ativan	2	0	0	0	0	0	0	0	0	0	0	0	0	0
s697	160	40183	2	35	7	1	1	.	1	1	1	0	7	49		PP manic-depressed (mixed)	3	3	0	1	0	1	0	0	0	0	0	0	0	0	0	1	0	1	Lithium, Seroquel	2	0	0	1	0	0	0	0	0	0	1	0	0	0
s698	157	40172	2	41	7	1	3	.	1	1	1	0	7	74		PP manic with and without psychotic features	0	0	0	1	1	0	0	0	0	0	0	1	0	0	0	0	0	1	Haldol, Ativan	2	0	0	0	0	0	0	0	0	0	0	0	0	0
s699	159	40177	2	40	7	1	2	.	1	1	1	0	7	72		PP manic-depressed (mixed)	3	3	0	1	0	1	1	0	0	0	0	1	0	0	0	0	0	1	Depakine, Ativan, Seroquel	3	0	0	0	0	0	0	0	0	0	0	0	0	0
s703	169	40289	2	33	0	1	3	.	1	1	1	0	7	79		PP manic with and without psychotic features	0	0	0	1	1	0	0	0	0	0	0	0	0	0	0	1	0	1	Lithium, Haldol	2	0	0	0	0	0	0	0	0	0	0	0	0	0
s706	162	40209	2	30	7	1	3	.	1	1	1	0	7	68		PP manic with and without psychotic features	0	0	0	1	1	0	0	0	0	0	0	1	0	0	0	0	0	1	Haldol, Ativan	2	0	0	0	0	0	0	0	0	0	0	0	0	0
s707	168	40260	2	39	7	1	2	.	1	2	1	1	7	78		PP manic-depressed (mixed)	3	3	0	1	0	0	0	0	0	0	0	1	0	0	0	1	0	1	Lithium, Ativan	2	0	0	0	0	0	0	0	0	0	0	0	0	0
s709	11	38693	2	37	7	1	3	.	1	1	1	0	7	33		PP manic with and without psychotic features	0	0	0	1	0	1	0	0	0	0	0	0	0	0	0	0	0	1	Zyprexa	1	0	0	0	1	0	0	0	0	0	1	0	0	0
s710	151	40062	2	27	7	1	3	.	2	1	1	1	7	135		PP manic-depressed (mixed)	3	3	0	1	0	1	0	0	0	0	0	1	0	0	0	1	0	1	Lithium, Zyprexa, normison	3	0	0	0	0	0	1	0	1	0	0	0	0	0
s711	173	40346	2	21	7	1	7	.	1	1	1	0	7	64		PP manic-depressed (mixed)	3	3	0	1	0	0	0	1	0	1	0	0	0	0	0	1	0	1	Lithium, Paroxetine	2	0	0	0	0	0	0	0	0	0	0	0	0	0
s712	61	39128	2	29	7	1	1	.	1	0	1	0	7	81		PP manic with and without psychotic features	0	0	0	1	0	1	0	0	0	0	0	0	0	0	0	1	0	1	Lithium, Seroquel	2	0	0	0	0	0	0	0	0	0	0	0	0	0
s713	25	38698	2	29	7	1	2	.	1	1	1	0	7	49		PP manic with and without psychotic features	0	0	0	1	0	0	0	0	0	0	0	0	0	0	0	1	0	1	Lithium	1	0	0	0	0	0	0	0	0	0	1	0	0	0
s715	176	40415	2	24	7	1	3	.	1	1	1	.	7	22		PP manic with and without psychotic features	0	0	0	1	0	0	0	0	0	0	0	1	0	0	0	1	0	1	Lithium, Ativan	2	0	0	0	1	0	0	0	0	0	0	0	0	0
s716	174	40405	2	40	7	1	5	.	0	0	1	0	3	37		PP manic with and without psychotic features	0	0	0	1	1	0	0	0	0	0	0	0	0	0	0	0	0	1	Haldol	1	0	0	0	0	0	0	0	0	0	0	0	0	0
s719	181	40487	2	28	7	1	2	.	1	1	1	0	7	42		PP manic-depressed (mixed)	3	3	0	1	0	0	0	0	0	0	0	1	0	0	0	1	0	1	Lithium, Ativan	2	0	0	0	0	0	0	0	0	0	0	0	0	0
s721	172	40321	2	32	7	1	9	.	1	2	1	0	7	61		PP manic with and without psychotic features	0	0	0	1	0	1	0	0	0	0	0	1	0	0	0	1	0	1	Lithium, Zyprexa, Ativan	3	0	0	0	1	0	0	0	0	0	1	0	0	0
s722	180	40466	2	33	15	1	3	.	1	0	1	0	7	70		PP manic with and without psychotic features	0	0	0	1	0	1	0	0	0	0	0	0	0	0	0	0	0	1	Zyprexa	1	0	0	0	0	0	0	0	0	0	0	0	0	0
s728	185	40526	2	36	0	1	1	.	1	2	1	0	7	70		PP manic with and without psychotic features	0	0	0	1	0	0	0	0	0	0	0	0	0	0	0	1	0	1	Lithium	1	0	0	0	0	0	0	0	0	0	0	0	0	0
s729	1	40544	2	26	.	1	3	.	.	.	1	.	.	31		PP manic with and without psychotic features	0	0	0	1	0	0	0	0	0	0	0	1	0	0	0	1	0	1	Lithium, Ativan	2	0	0	0	0	0	0	0	0	0	0	0	0	0
s733	193	40596	2	29	7	1	4	.	1	1	1	0	7	31		PP manic with and without psychotic features	0	0	0	1	0	0	0	0	0	0	0	0	0	0	0	1	0	1	Lithium	1	0	0	0	1	0	0	0	0	0	0	0	0	0
s734	190	40582	2	24	7	1	9	.	1	1	1	0	7	59		PP manic-depressed (mixed)	3	3	0	1	0	1	0	0	1	1	0	1	0	0	0	1	0	1	Lithium, Seroquel, lometazepam, Venlafaxine	4	0	0	0	0	0	0	0	0	0	0	0	0	0
s735	194	40599	2	34	7	1	9	.	1	1	1	0	7	56		PP manic-depressed (mixed)	3	3	0	1	0	1	0	0	0	0	1	0	0	0	0	0	0	1	imipramine, seroquel	2	0	0	0	1	0	0	0	0	1	0	0	0	0
s737	189	40576	2	30	7	1	2	.	1	1	1	0	7	58		PP manic with and without psychotic features	0	0	0	1	1	0	0	0	0	0	0	0	0	0	0	0	0	1	Haldol	1	0	0	0	0	0	0	0	0	0	0	0	0	0
s738	196	40608	2	32	7	1	1	.	1	2	1	0	7	68		PP manic with and without psychotic features	0	0	0	1	0	0	0	0	0	0	0	0	0	0	0	1	0	1	Lithium	1	0	0	0	0	0	0	0	0	0	0	0	0	0
s740	199	40679	2	33	7	1	1	.	1	1	1	0	7	43		PP manic with and without psychotic features	0	0	0	1	0	0	0	0	0	0	0	0	0	0	0	1	0	1	Lithium	1	0	0	0	0	0	0	0	0	0	0	0	0	0
s741	203	40699	2	21	7	1	2	.	1	1	1	.	7	10		PP manic with and without psychotic features	0	0	0	1	1	0	0	0	0	0	0	1	0	0	0	0	0	1	Ativan, Haldol	2	0	0	0	0	0	0	0	0	0	0	0	0	0
s744	197	40665	2	23	7	1	2	.	1	1	1	0	7	78		PP manic-depressed (mixed)	3	3	0	1	0	0	0	0	0	0	0	0	0	0	0	1	0	1	Lithium	1	0	0	0	0	0	0	0	0	0	0	0	0	0
s745	198	40675	2	32	7	1	1	.	1	1	1	1	7	57		PP manic with and without psychotic features	0	0	0	1	0	0	0	0	0	0	0	1	0	0	0	1	0	1	Lithium, Ativan	2	0	0	0	0	0	0	0	0	0	0	0	0	0
s753	213	40816	2	31	7	1	4	.	1	1	1	0	7	39		PP manic with and without psychotic features	0	0	0	1	0	0	0	0	0	0	0	0	0	0	0	1	0	1	Lithium	1	0	0	0	0	0	0	0	0	0	0	0	0	0
s754	60	39123	2	26	7	1	3	.	1	1	1	0	7	31		PP manic with and without psychotic features	0	0	0	1	0	0	0	0	0	0	0	0	0	0	0	0	0	0	None	0	0	0	0	0	0	0	0	0	0	0	0	0	0
s756	215	40836	2	34	7	1	1	.	1	1	1	0	7	75		PP manic with and without psychotic features	0	0	0	1	0	0	0	0	0	0	0	0	0	0	0	1	0	1	Lithium	1	0	0	0	0	0	0	0	0	0	0	0	0	0
s757	216	40834	2	32	7	1	1	.	1	2	1	1	7	94		PP manic with and without psychotic features	0	0	0	1	1	0	0	0	0	0	0	1	0	0	0	1	0	1	Lithium, Haldol, Ativan	3	0	0	0	0	0	0	0	0	0	0	0	0	0
s760	39	38910	2	26	13	1	2	.	1	1	1	0	7	62		PP manic with and without psychotic features	0	0	0	1	1	1	0	0	0	0	0	1	0	0	0	0	0	1	Haldol, Zyprexa, Ativan	3	0	0	0	0	0	0	0	0	0	0	0	0	0
s761	18	38636	2	29	7	1	1	.	1	1	1	0	7	42		PP manic-depressed (mixed)	3	3	0	1	0	1	0	0	0	0	0	0	0	0	0	1	0	1	Lithium, Zyprexa	2	0	0	0	1	0	0	0	0	0	0	0	0	0
s764	21	38625	2	37	7	1	10	.	1	0	1	1	7	77		PP manic-depressed (mixed)	3	3	0	1	0	0	0	0	0	0	0	0	0	0	0	0	0	0	None	0	0	0	0	0	0	1	0	1	0	1	0	0	0
s770	245	40950	2	33	7	1	3	.	1	2	1	0	7	384		PP manic with and without psychotic features	0	0	0	1	0	1	0	0	0	0	0	0	0	0	0	1	0	1	Lithium, Zyprexa	2	0	0	0	0	0	0	0	0	0	0	0	0	0
s773	20	38702	2	26	7	1	18	.	1	0	1	1	7	42		PP manic-depressed (mixed)	3	3	0	1	0	0	0	0	0	0	0	0	0	0	0	0	0	0	None	0	0	0	0	0	0	0	0	0	0	0	0	0	0
s774	221	40955	2	29	7	1	1	.	1	1	1	0	7	85		PP manic with and without psychotic features	0	0	0	1	0	1	0	0	0	0	0	1	0	0	0	1	0	1	Lithium, Zyprexa, Ativan	3	0	0	0	0	0	0	0	0	0	0	0	0	0
s776	24	38755	2	36	7	1	2	.	1	0	1	0	7	73		PP manic with and without psychotic features	0	0	0	1	0	0	0	0	0	0	0	0	0	0	0	1	0	1	Lithium	1	0	0	0	0	0	0	0	0	0	0	0	0	0
s781	224	40942	2	38	7	1	0	.	1	1	1	1	7	84		PP manic with and without psychotic features	0	0	0	1	0	0	0	0	0	0	0	0	0	0	0	0	0	0	None	0	0	0	0	0	0	0	0	0	0	0	0	0	0
s784	227	41079	2	27	7	1	2	.	1	1	1	0	7	80		PP manic with and without psychotic features	0	0	0	1	0	0	0	0	0	0	0	1	0	0	0	1	0	1	Lithium, Ativan	2	0	0	0	0	0	0	0	0	0	0	0	0	0
s785	229	41100	2	31	7	1	10	.	1	1	1	0	7	45		PP manic with and without psychotic features	0	0	0	1	1	0	0	0	0	0	0	1	0	0	0	0	0	1	Haldol, Ativan	2	0	0	0	0	0	0	0	0	0	0	0	0	0
s789	235	41179	2	31	7	1	1	.	1	2	1	1	7	26		PP manic with and without psychotic features	0	0	0	1	1	0	0	0	0	0	0	1	0	0	0	1	0	1	Lithium, Haldol, Ativan	3	0	0	0	0	0	0	0	0	0	0	0	0	0
s790	236	41204	2	24	7	1	1	.	1	1	1	0	7	46		PP manic with and without psychotic features	0	0	0	1	1	0	0	0	0	0	0	1	0	0	0	1	0	1	Lithium, Haldol, Ativan	3	0	0	0	0	0	0	0	0	0	0	0	0	0
s799	243	41297	2	44	7	1	11	.	1	1	1	0	7	93		PP manic depressed (mixed)	3	3	0	1	0	0	0	0	0	0	0	0	0	0	0	1	0	1	Lithium	1	0	0	0	0	0	0	0	0	0	0	0	0	0
s800	246	41324	2	32	7	1	5	.	1	2	1	0	7	73		PP manic depressed (mixed)	3	3	0	1	1	0	0	0	0	0	0	0	0	0	0	1	0	1	Lithium, Haldol	2	0	0	0	0	0	0	0	0	0	0	0	0	0
s804	249	41334	2	29	7	1	1	.	.	2	1	0	.	17		PP manic with and without psychotic features	0	0	0	1	1	0	0	0	0	0	0	1	0	0	0	0	0	1	Haldol, Ativan	2	0	0	0	0	0	0	0	0	0	0	0	0	0
s808	252	41410	2	26	7	1	4	.	1	1	1	0	7	22		PP manic with and without psychotic features	0	0	0	1	0	0	1	0	0	0	0	1	0	0	0	0	0	1	Depakine, Ativan	2	0	0	0	0	0	0	0	0	0	0	0	0	0
s809	253	41425	2	39	16	1	7	.	1	2	1	0	7	21		PP manic with and without psychotic features	0	0	0	1	0	1	0	0	0	0	0	1	0	0	0	0	0	1	Zyprexa, Ativan	2	0	0	0	0	0	0	0	0	0	0	0	0	0
s810	254	41439	2	33	7	1	21	.	1	2	1	1	7	70		PP manic with and without psychotic features	0	0	0	1	0	0	0	0	0	0	0	0	0	0	0	1	0	1	Lithium	1	0	0	0	0	0	0	0	0	0	0	0	0	0
s825	267	41635	2	34	7	1	3	.	1	0	1	1	7	90		PP manic with and without psychotic features	0	0	0	1	1	0	0	0	0	0	0	1	0	0	0	1	0	1	Lithium, Haldol, Ativan	3	0	0	0	0	0	0	0	0	0	0	0	0	0
s826	268	41651	2	34	.	1	1	.	.	.	1	.	.	12		PP manic with and without psychotic features	0	0	0	1	1	0	0	0	0	0	0	1	0	0	0	1	0	1	Lithium, Haldol, lormetazepam	3	0	0	0	0	0	0	0	0	0	1	0	0	0
s827	269	41701	2	37	7	1	1	.	1	1	1	0	7	67		PP manic with and without psychotic features	0	0	0	1	0	0	0	0	0	0	0	1	0	0	0	1	0	1	Lithium, Ativan	2	0	0	0	0	0	0	0	0	0	0	0	0	0
s828	270	41703	2	28	7	1	3	.	1	1	1	0	7	65		PP manic with and without psychotic features	0	0	0	1	0	0	0	0	0	0	0	0	0	0	0	0	0	0	None	0	0	0	0	0	0	0	0	0	0	0	0	0	0
s830	271	41711	2	25	7	1	6	.	1	1	1	0	7	36		PP manic with and without psychotic features	0	0	0	1	0	0	0	0	0	0	0	0	0	0	0	1	0	1	Lithium	1	0	0	0	0	0	0	0	0	0	0	0	0	0
s832	274	41782	2	25	18	1	2	.	1	0	1	0	7	75		PP manic with and without psychotic features	0	0	0	1	0	0	0	0	0	0	0	0	0	0	0	1	0	1	Lithium	1	0	0	0	0	0	0	0	0	0	0	0	0	0
s837	278	41870	2	38	7	1	1	.	.	.	1	.	.	31		PP manic with and without psychotic features	0	0	0	1	0	0	0	0	0	0	0	0	0	0	0	0	0	0	None	0	0	0	0	0	0	0	0	0	0	0	0	0	0
s840	282	41913	2	32	7	1	18	.	1	1	1	0	7	55		PP manic-depressed (mixed)	3	3	0	1	0	0	0	0	0	0	0	0	0	0	0	1	0	1	Lithium	1	0	0	0	0	0	0	0	0	0	0	0	0	0
s841	283	41965	2	28	7	1	2	.	1	2	1	0	7	32		PP manic with and without psychotic features	0	0	0	1	0	0	0	0	0	0	0	1	0	0	0	1	0	1	Lithium, Ativan	2	0	0	0	0	0	0	0	0	0	0	0	0	0
s842	284	41977	2	24	7	1	2	.	1	1	1	0	7	169		PP manic-depressed (mixed)	3	3	0	1	0	1	0	1	0	1	0	0	1	0	0	1	0	1	Lithium, Risperdal, Zoloft, Promethazine	4	0	0	0	0	0	0	0	0	0	0	0	0	0
s843	285	41988	2	25	7	1	9	.	1	1	1	0	7	60		PP manic with and without psychotic features	0	0	0	1	0	0	0	0	0	0	0	0	0	0	0	1	0	1	Lithium	1	0	0	0	0	0	0	0	0	0	0	0	0	0
s844	286	42043	2	37	7	1	5	.	1	2	1	0	7	37		PP manic with and without psychotic features	0	0	0	1	0	0	0	0	0	0	0	0	0	0	0	1	0	1	Lithium	1	0	0	0	0	0	0	0	0	0	0	0	0	0
s845	287	42069	2	32	7	1	2	.	1	1	1	0	7	77		PP manic with and without psychotic features	0	0	0	1	0	1	1	0	0	0	0	1	0	0	0	0	0	1	Seroquel, Ativan, Depakine	3	0	0	1	1	0	0	0	0	0	0	0	0	0
s846	288	42057	2	32	0	1	7	.	1	3	1	0	7	96		PP manic with and without psychotic features	0	0	0	1	0	1	0	0	0	0	0	0	0	0	0	1	0	1	Lithium, Zyprexa	2	0	0	0	0	0	0	0	0	0	0	0	0	0
s849	302	42479	2	25	7	1	1	.	1	1	1	0	7	80		PP manic with and without psychotic features	0	0	0	1	0	0	0	0	0	0	0	0	0	0	0	0	0	0	None	0	0	0	0	0	0	0	0	0	0	0	0	0	0
s850	291	42157	2	33	7	1	6	.	1	2	1	0	7	70		PP manic with and without psychotic features	0	0	0	1	0	1	1	0	0	0	0	0	0	0	0	0	0	1	Zyprexa, Depakine	2	0	0	0	0	0	0	0	0	0	0	0	0	0
s852	293	42193	2	24	7	1	2	.	1	1	1	0	7	55		PP manic with and without psychotic features	0	0	0	1	1	0	0	0	0	0	0	0	0	0	0	1	0	1	Lithium, Haldol	2	0	0	0	0	0	0	0	0	0	0	0	0	0
s853	245	42226	2	37	7	1	1	.	1	2	1	1	7	113		PP manic with and without psychotic features	0	0	0	1	0	0	0	0	0	0	0	0	0	0	0	0	0	0	None	0	0	0	0	0	0	0	0	0	0	0	0	0	0
s856	296	42333	2	27	7	1	2	.	1	1	1	0	7	55		PP manic with and without psychotic features	0	0	0	1	1	0	0	0	0	0	0	0	0	0	0	1	0	1	Lithium, Haldol	2	0	0	0	0	0	0	0	0	0	0	0	0	0
s862	301	42488	2	24	7	1	7	.	1	1	1	0	7	71		PP manic-depressed (mixed)	3	3	0	1	0	0	0	0	1	1	0	0	0	0	0	0	0	1	Venlafaxine	1	0	0	0	0	0	0	0	0	0	0	0	0	0
s866	306	42591	2	36	7	1	4	.	1	1	1	0	7	36		PP manic with and without psychotic features	0	0	0	1	0	0	0	0	0	0	0	0	0	0	0	0	0	0	None	0	0	0	0	0	0	0	0	0	0	0	0	0	0
s869	308	42597	2	35	7	1	12	.	1	1	1	0	7	91		PP manic with and without psychotic features	0	0	0	1	1	0	0	0	0	0	0	1	0	0	0	1	0	1	Lithium, Haldol, Ativan	3	0	0	0	0	0	0	0	0	0	0	0	0	0
s872	311	42684	2	25	7	1	1	.	1	0	1	0	7	49		PP manic with and without psychotic features	0	0	0	1	1	0	0	0	0	0	0	1	1	0	0	1	0	1	Lithium, Haldol, Ativan, promethazine	4	0	0	0	0	0	0	0	0	0	0	0	0	0
s873	312	42692	2	38	0	1	4	.	1	2	1	1	7	11		PP manic with and without psychotic features	0	0	0	1	1	0	0	0	0	0	0	1	0	0	0	1	0	1	Lithium, Haldol, Ativan	3	0	0	1	0	0	0	0	0	0	1	0	0	0
s607	2	38489	2	35	7	1	5	.	1	2	1	0	7	30		PP only psychotic	1	1	1	1	0	1	0	0	0	0	0	0	0	0	0	1	0	1	Lithium, Zyprexa	2	0	0	0	1	0	0	0	0	0	0	0	0	0
s673	126	39863	2	33	7	1	1	.	1	1	1	0	7	57		PP only psychotic	1	1	1	1	0	1	0	0	0	0	0	1	0	0	0	0	0	1	Zyprexa, Ativan	2	0	0	0	1	0	0	0	0	0	0	0	0	0
s689	149	40083	2	37	7	1	3	.	1	2	1	0	7	47		PP only psychotic	1	1	1	1	1	0	0	0	0	0	0	0	0	0	0	0	0	1	Ativan	1	0	0	0	0	0	1	0	1	0	0	0	0	0
s708	171	40298	2	36	7	1	1	.	1	2	1	1	7	60		PP only psychotic	1	1	1	1	1	0	0	0	0	0	0	0	0	0	0	0	0	1	Haldol	1	0	0	0	0	0	0	0	0	0	0	0	0	0
s725	34	38906	2	32	7	1	2	.	1	2	1	0	7	31		PP only psychotic	1	1	1	1	0	0	0	0	0	0	0	0	0	0	0	1	0	1	Lithium	1	0	0	0	0	0	0	0	0	0	0	0	0	0
s780	218	40923	2	36	.	1	6	.	.	.	1	.	.	95		PP only psychotic	1	1	1	1	0	1	0	0	0	0	0	0	0	0	0	1	0	1	Lithium, Zyprexa	2	0	0	0	0	0	0	0	0	0	0	0	0	0
s788	234	41165	2	31	.	1	4	.	.	.	1	.	.	5		PP only psychotic	1	1	1	1	0	0	0	0	0	0	0	1	0	0	0	0	0	1	Ativan	1	0	0	0	0	0	0	0	0	0	0	0	0	0
s797	142	40001	2	25	0	1	4	.	1	0	1	1	7	115		PP only psychotic	1	1	1	1	0	0	0	0	0	0	0	0	0	0	0	0	0	0	None	0	0	0	0	1	0	0	0	0	0	0	0	0	0
s798	175	41284	2	30	7	1	1	.	1	1	1	.	7	56		PP only psychotic	1	1	1	1	0	1	0	0	0	0	0	1	0	0	0	1	0	1	Lithium, Zyprexa, Ativan	3	0	0	0	0	0	0	0	0	0	0	0	0	0
s834	276	41806	2	22	7	1	1	.	1	1	1	0	7	64		PP only psychotic	1	1	1	1	0	0	0	0	0	0	0	0	0	0	0	1	0	1	Lithium	1	0	0	0	0	0	0	0	0	0	0	0	0	0
s835	277	41849	2	36	7	1	6	.	1	1	1	0	7	73		PP only psychotic	1	1	1	1	0	0	0	0	0	0	0	0	0	0	0	1	0	1	Lithium	1	0	0	0	0	0	0	0	0	0	0	0	0	0
s836	279	41875	2	28	7	1	1	.	1	1	1	0	7	61		PP only psychotic	1	1	1	1	0	1	0	0	0	0	0	0	0	0	0	1	0	1	Lithium, Zyprexa	2	0	0	0	0	0	0	0	0	0	0	0	0	0
s855	295	42258	2	32	7	1	3	.	1	2	1	0	7	77		PP only psychotic	1	1	1	1	0	0	0	0	0	0	0	0	0	0	0	0	0	0	None	0	0	0	0	0	0	0	0	0	0	0	0	0	0
s858	298	42365	2	30	7	1	4	.	1	1	1	1	7	120		PP only psychotic	1	1	1	1	0	0	0	0	0	0	0	0	0	0	0	0	0	0	None	0	0	0	0	0	0	0	0	0	0	0	0	0	0
s863	303	42501	2	34	7	1	16	.	1	1	1	1	7	69		PP only psychotic	1	1	1	1	0	0	0	0	0	0	0	0	0	0	0	0	0	0	None	0	0	0	0	0	0	0	0	0	0	0	0	0	0
s874	313	42685	2	37	7	1	1	.	1	1	1	0	7	20		PP only psychotic	1	1	1	1	1	0	0	0	0	0	0	0	0	0	0	1	0	1	Lithium, Haldol	2	0	0	0	0	0	0	0	0	0	0	0	0	0
s610	47	38922	2	32	0	1	5	.	1	2	1	0	7	35		PP depressed-psychotic	2	2	2	1	0	0	0	0	0	0	0	0	0	0	0	1	0	1	Lithium	1	0	0	0	0	0	0	0	0	0	0	0	0	0
s669	120	39798	2	31	7	1	7	.	1	1	1	0	7	126		PP depressed-psychotic	2	2	2	1	0	1	0	0	0	0	1	0	0	0	0	1	0	1	Lithium, Seroquel, imipramine	3	0	0	0	0	0	0	0	0	1	0	0	0	0
s717	3	38501	2	37	7	1	1	.	1	0	1	0	7	33		PP depressed-psychotic	2	2	2	1	0	0	0	0	0	0	0	0	0	0	0	1	0	1	Lithium	1	0	0	0	1	0	0	0	0	0	1	0	0	0
s720	9	38596	2	26	7	1	4	.	1	0	1	0	7	78		PP depressed-psychotic	2	2	2	1	0	0	0	0	0	0	0	0	0	0	0	0	0	0	None	0	0	0	0	0	0	0	0	0	0	0	0	0	0
s724	33	38856	2	32	9	1	17	.	1	0	1	1	7	50		PP depressed-psychotic	2	2	2	1	0	0	0	0	0	0	0	0	0	0	0	1	0	1	Lithium	1	0	0	0	1	0	0	0	0	0	0	0	0	0
s736	195	40606	2	33	7	1	3	.	1	1	1	1	7	35		PP depressed-psychotic	2	2	2	1	1	1	0	0	0	0	0	1	0	0	0	1	0	1	Lithium, Haldol, Seroquel, Ativan, oxazepam	5	0	0	0	1	0	0	0	0	0	1	0	0	0
s769	219	40948	2	21	7	1	2	.	.	.	1	.	.	15		PP depressed-psychotic	2	2	2	1	0	0	0	0	0	0	0	0	0	0	0	0	0	0	None	0	0	0	0	0	0	0	0	0	0	0	0	0	0
s782	225	41015	2	28	7	1	10	.	1	1	1	0	7	67		PP depressed-psychotic	2	2	2	1	0	0	0	0	0	0	0	0	0	0	0	1	0	1	Lithium	1	0	0	0	0	0	0	0	0	0	0	0	0	0
s786	232	41122	2	32	7	1	5	.	1	1	1	1	7	64		PP depressed-psychotic	2	2	2	1	0	0	0	0	0	0	0	0	0	0	0	1	0	1	Lithium	1	0	0	0	0	0	0	0	0	0	0	0	0	0
s791	237	41228	2	31	7	1	3	.	1	2	1	0	7	36		PP depressed-psychotic	2	2	2	1	0	1	0	0	0	0	0	1	0	0	0	1	0	1	Lithium, Seroquel, Ativan	3	0	0	0	0	0	0	0	0	0	0	0	0	0
s794	240	41242	2	34	.	1	4	.	.	.	1	.	.	64		PP depressed-psychotic	2	2	2	1	1	0	0	0	0	0	0	1	0	0	0	1	0	1	Lithium, Haldol, Ativan	3	0	0	0	0	0	0	0	0	0	0	0	0	0
s795	241	41264	2	38	7	1	3	.	1	0	1	0	7	160		PP depressed-psychotic	2	2	2	1	0	0	0	1	0	1	0	0	0	0	0	1	0	1	Lithium, Paroxetine	2	0	0	0	0	0	0	0	0	0	0	0	0	0
s807	251	41393	2	28	7	1	4	.	2	2	1	0	3	74		PP depressed-psychotic	2	2	2	1	0	0	0	0	0	0	0	0	0	0	0	1	0	1	Lithium	1	0	0	0	0	0	0	0	0	0	0	0	0	0
s816	138	39969	2	40	0	1	17	.	1	1	1	0	7	31		PP depressed-psychotic	2	2	2	1	0	0	0	1	0	1	0	0	0	0	0	0	0	1	Paroxetine	1	0	0	0	1	0	1	0	1	1	0	0	0	0
s820	263	41579	2	34	17	1	2	.	1	1	1	0	7	84		PP depressed-psychotic	2	2	2	1	0	0	0	0	0	0	0	0	0	0	0	1	0	1	Lithium	1	0	0	0	0	0	0	0	0	0	0	0	0	0
s823	266	41605	2	33	7	1	13	.	1	1	1	1	7	93		PP depressed-psychotic	2	2	2	1	0	1	0	0	0	0	0	0	0	0	0	1	0	1	Lithium, seroquel	2	0	0	0	0	0	0	0	0	0	0	0	0	0
s829	272	41735	2	28	7	1	1	.	1	1	1	1	7	22		PP depressed-psychotic	2	2	2	1	1	0	0	0	0	0	0	1	0	0	0	0	0	1	Haldol, Ativan	2	0	0	0	0	0	0	0	0	0	0	0	0	0
s876	315	42711	2	27	7	1	3	.	1	0	1	0	7	96		PP depressed-psychotic	2	2	2	1	0	1	0	0	0	0	0	1	0	0	0	1	0	1	Lithium, Zyprexa, Ativan	3	0	0	0	0	0	0	0	0	0	0	0	0	0
	396804			33		1	20
[truncated: 51 more columns]

## Sheet: ThreeSites_wEPDS (2)
SUBID	ogsubid	mrn	AdmitDate	site	age	raceorigin	postpartum	postweek	abortmiscarr	martial	education	annualincome	parity	livewith	los	SUBID	officialdischdiag	K_phenomenology	newddcode	kgroup	firstonset	btypicaldc	batypicaldc	bmoodstabildc	bssridc	bsnridc	snrissridc	bothantidepresdc	bbzddc	bsleepaiddc	botherantianxietydc	bstimulantdc	blithiumdc	blamictaldc	dc_med	dc_med_list	numberdc_meds	ect	ect_n	btypicalprior	batypicalprior	bmoodstabilprior	bssriprior	bsnriprior	snrissriprior	bothantidepresprior	bbzdprior	bsleepaidprior	botherantianxietyprior
s118	118	4173410-4	41318	0	38	0	1	0	0	1	0	1	1	7	8	s118	Bipolar disorder Type I with psychotic features, most recent episode mania	.	0	0	0	1	0	1	0	0	0	0	1	0	0	0	0	0	1	Depakote, Haldol, Ativan	3	0	0	0	0	0	0	0	0	0	0	1	0
s190	190	2088880-6	41696	0	35	2	1	58	0	1	2	1	0	7	6	s190	Bipolar disorder type I, severe, most recent episode manic with psychotic features	.	0	0	1	0	1	1	0	0	0	0	1	0	0	0	0	0	1	Depakote, Zyprexa, Klonopin	3	0	0	0	1	1	0	0	0	0	1	0	0
s270	270	11529716	42178	0	26	1	1	18	0	0	1	0	1	3	13	s270	Bipolar affective disorder with psychotic features (manic), post partum exacerbation	.	0	0	0	0	1	0	0	0	0	0	0	1	0	0	1	0	1	Lithium, Zyprexa, Trazodone	3	0	0	0	1	0	0	0	0	0	0	0	0
s282	282	100040594440	42277	0	33	2	1	3	0	1	2	1	0	7	8	s282	Bipolar disorder, mixed, with psychotic features	.	3	0	1	0	1	0	0	0	0	0	0	0	0	0	1	0	1	Risperdal, Lithium	2	0	0	0	1	0	0	0	0	0	0	0	0
s299	299	000020115689	30216	0	29	2	1	3	0	1	2	1	0	7	9	s299	Bipolar I Disorder, current episode manic with psychotic features	.	0	0	0	0	1	0	0	0	0	0	0	0	1	0	0	0	1	Risperdal, Benadryl	2	0	0	0	0	0	0	0	0	0	0	0	0
s502	392531		.	1	34	3	1	8	0	1	3	1	1	7	19		1st Episode Mania with psychotic symptoms	.	0	0	1	0	1	1	0	0	0	0	0	0	0	0	0	0	1	divalproex, quetiapine	2	0	0	0	0	0	0	0	0	0	0	0	0
s513	351153		.	1	36	3	1	12	1	1	0	0	1	10	27		BPAD-Mixed episode	.	3	0	0	0	1	1	0	0	0	0	0	0	0	0	0	0	1	olanzapine,valproate	2	0	0	0	1	0	0	0	0	0	0	0	0
s520	388273		.	1	30	3	1	12	0	1	0	0	1	10	18		BPAD mixed affective with psychotic symtoms	.	3	0	0	0	1	0	0	0	0	0	0	0	0	0	0	0	1	risperidone, trihexyphenidyl	2	0	0	0	0	0	0	0	0	0	0	0	0
s552	380036		.	1	31	3	1	16	0	1	0	0	0	10	34		BPAD-mania with psychotic symptoms	.	0	0	0	0	1	0	0	0	0	0	0	0	0	0	0	0	1	risperidone, trihexyphenidyl	2	0	0	0	1	0	0	0	0	0	0	0	0
	363301			1	30	3	1	8	0	1	3	0	1	10	10		BPAD severe depressionwithout psychotic symptoms		3	0	0	0	1	0	0	0	0	0	0	0	0	0	0	0	2	risperidone, trihexyphenidyl	2	0	0	0	1	0	0	0	0	0	0	0	0
	397019			1	27	3	1	28	1	1	1	0	1	10	14		BPAD-mania with psychotic symptoms		0	0	0	0	1	1	0	0	0	0	1	0	0	0	0	0	1	olanzapine, valproate	2	0	0	0	0	0	0	0	0	0	0	0	0
	399330			1	28	3	1	24	0	1	3	1	1	7	10		BPAD severe depressionwithout psychotic symptoms		3	0	0	0	1	0	1	1	1	0	0	1	0	0	0	0	1	venlafaxine, mirtazepine, Trazodone, olanzapine	4	0	0	0	1	0	1	1	1	0	0	1	0
	824395			1	20	3	1	4	0	1	0	0	0	5	25		BPAD Mania with psychotic symtoms		0	0	0	0	1	1	0	0	0	0	1	0	0	0	0	0	1	carbamazepine, aripiprazole lorazepam, baclofen, syndopa	5	0	0	0	1	0	0	0	0	0	1	0	0
	334355			1	22	3	1	10	0	1	0	0	1	10	22		BPAD-mania with psychotic symptoms		0	0	0	0	1	0	0	0	0	0	0	0	0	0	0	0	1	olanzapine	1	0	0	0	0	0	0	0	0	0	0	0	0
	403083			1	25	3	1	32	0	1	0	1	0	7	18		first episode- mixed affective state with psychotic symptoms		3	0	1	0	1	0	0	0	0	0	0	0	0	0	0	0	1	olanzapine	1	0	0	0	0	0	0	0	0	0	0	0	0
	402435			1	19	3	1	20	0	1	0	0	0	10	7		first episode- mixed affective state with psychotic symptoms		3	0	1	0	1	0	0	0	0	0	1	0	0	0	0	0	1	olanzapine, lorazepam	2	0	0	0	0	0	0	0	0	0	0	0	0
	364591			1	37	3	1	40	0	1	2	0	1	7	38		BPAD in remission		0	0	0	0	0	1	0	0	0	0	0	0	0	0	0	0	1	valproate, olanzapine	1	0	0
	411595			1	37	3	1	20	1	1	0	0	1	5	30		BPAD mixed affective with psychotic symtoms		3	0	0	0	1	1	0	0	0	0	0	0	0	0	0	0	1	risperidone,valproate,trihxiphenidyl	3	0	0
s600	1		38479	2	20	7	1	1	.	1	0	1	1	7	23		PP manic-depressed (mixed)	3	3	0	1	1	0	0	0	0	0	0	0	0	0	0	1	0	1	Lithium, Haldol	2	0	0	0	0	0	0	0	0	0	0	0	0
s604	19		38793	2	33	7	1	3	.	1	2	1	0	7	48		PP manic with and without psychotic features	0	0	0	1	0	0	0	0	0	0	0	0	0	0	0	1	0	1	Lithium	1	0	0	0	0	0	0	0	0	0	0	0	0
s606	30		38843	2	28	0	1	3	.	1	0	1	1	7	61		PP manic with and without psychotic features	0	0	0	1	0	1	0	0	0	0	0	0	0	0	0	1	0	1	Lithium, Seroquel	2	0	0	0	0	0	0	0	0	0	0	0	0
s608	37		38877	2	32	7	1	1	.	1	0	1	1	7	98		PP manic-depressed (mixed)	3	3	0	1	0	0	0	0	0	0	0	0	0	0	0	1	0	1	Lithium	1	0	0	0	0	0	0	0	0	0	0	0	0
s612	48		38992	2	28	7	1	3	.	1	1	1	0	7	32		PP manic with and without psychotic features	0	0	0	1	0	0	0	0	0	0	0	1	0	0	0	1	0	1	Lithium, Lorazepam	2	0	0	0	0	0	0	0	0	0	0	0	0
s614	51		39006	2	36	7	1	1	.	1	1	1	0	7	53		PP manic with and without psychotic features	0	0	0	1	0	0	0	0	0	0	0	1	0	0	0	1	0	1	Lithium, Lorazepam	2	0	0	0	0	0	0	0	0	0	0	0	0
s615	54		39024	2	29	7	1	2	.	1	1	1	0	7	42		PP manic with and without psychotic features	0	0	0	1	0	0	0	0	0	0	0	0	0	0	0	1	0	1	Lithium	1	0	0	0	0	0	0	0	0	0	0	0	0
s617	59		39094	2	31	7	1	1	.	1	0	1	0	7	70		PP manic-depressed (mixed)	3	3	0	1	0	0	1	0	0	0	0	0	0	0	0	1	0	1	Lithium, Depakine	2	0	0	0	0	0	0	0	0	0	0	0	0
s619	57		39068	2	35	7	1	6	.	1	2	1	0	7	103		PP manic-depressed (mixed)	3	3	0	1	0	0	0	0	0	0	0	0	0	0	0	0	0	0	None	0	0	0	0	0	0	0	0	0	0	0	0	0
s620	63		39141	2	34	7	1	5	.	1	1	1	0	7	51		PP manic with and without psychotic features	0	0	0	1	0	0	0	0	0	0	0	0	0	0	0	1	0	1	Lithium	1	0	0	0	0	0	0	0	0	0	0	0	0
s621	66		39170	2	25	7	1	1	.	1	1	1	0	7	14		PP manic with and without psychotic features	0	0	0	1	0	0	0	0	0	0	0	0	0	0	0	0	0	0	None	0	0	0	0	0	0	0	0	0	0	0	0	0
s624	70		39200	2	31	7	1	2	.	1	2	1	0	7	55		PP manic with and without psychotic features	0	0	0	1	0	0	0	0	0	0	0	0	0	0	0	1	0	1	Lithium	1	0	0	0	0	0	0	0	0	0	0	0	0
s625	71		39224	2	34	7	1	1	.	1	0	1	0	7	38		PP manic with and without psychotic features	0	0	0	1	0	0	0	0	0	0	0	0	0	0	0	1	0	1	Lithium	1	0	0	0	0	0	0	0	0	0	1	0	0
s626	72		39255	2	29	7	1	3	.	1	2	1	0	7	20		PP manic with and without psychotic features	0	0	0	1	0	1	0	0	0	0	0	0	0	0	0	1	0	1	Lithium, Zyprexa	2	0	0	0	1	0	0	0	0	0	1	0	0
s629	82		39372	2	27	7	1	1	.	1	0	1	0	7	44		PP manic with and without psychotic features	0	0	0	1	0	0	0	0	0	0	0	0	0	0	0	1	0	1	Lithium	1	0	0	0	0	0	0	0	0	0	0	0	0
s630	80		39367	2	35	7	1	3	.	1	1	1	0	7	49		PP manic-depressed (mixed)	3	3	0	1	0	0	0	0	0	0	0	0	0	0	0	1	0	1	Lithium	1	0	0	0	0	0	0	0	0	0	1	0	0
s635	85		39460	2	30	7	1	1	.	1	1	1	0	7	60		PP manic with and without psychotic features	0	0	0	1	1	0	0	0	0	0	0	0	0	0	0	1	0	1	Lithium, Haldol	2	0	0	0	0	0	0	0	0	0	0	0	0
s637	87		39455	2	28	7	1	4	.	1	1	1	0	7	52		PP manic-depressed (mixed)	3	3	0	1	0	0	0	0	0	0	0	0	0	0	0	1	0	1	Lithium	1	0	0	0	0	0	0	0	0	0	0	0	0
s644	99		39572	2	32	7	1	1	.	1	1	1	0	7	54		PP manic with and without psychotic features	0	0	0	1	0	0	0	0	0	0	0	0	0	0	0	1	0	1	Lithium	1	0	0	0	0	0	0	0	0	0	0	0	0
s645	97		39563	2	35	7	1	5	.	1	1	1	1	7	48		PP manic with and without psychotic features	0	0	0	1	0	1	0	0	0	0	0	0	0	0	0	0	0	1	Seroquel	1	0	0	1	1	0	0	0	0	0	1	0	0
s647	103		39618	2	34	7	1	7	.	1	1	1	0	7	29		PP manic-depressed (mixed)	3	3	0	1	0	1	0	0	0	0	0	0	0	0	0	0	0	1	Zyprexa	1	0	0	0	1	0	0	0	0	0	0	1	0
s649	106		39676	2	38	7	1	4	.	1	1	1	0	7	30		PP manic-depressed (mixed)	3	3	0	1	1	1	0	0	0	0	0	0	0	0	0	0	0	1	Haldol	1	0	0	0	0	0	0	0	0	0	1	0	0
s650	107		39689	2	31	7	1	7	.	1	1	1	0	7	20		PP manic-depressed (mixed)	3	3	0	1	0	1	0	0	0	0	0	0	0	0	0	1	0	1	Lithium, Zyprexa	2	0	0	0	1	0	1	0	1	0	0	0	0
s651	108		39665	2	32	7	1	16	.	1	2	1	0	7	55		PP manic with and without psychotic features	0	0	0	1	0	0	0	0	0	0	0	0	0	0	0	1	0	1	Lithium	1	0	0	0	0	0	0	0	0	0	0	0	0
s656	112		39734	2	29	7	1	3	.	1	2	1	0	7	72		PP manic with and without psychotic features	0	0	0	1	0	1	0	0	0	0	0	0	0	0	0	0	0	1	Seroquel	1	0	0	0	1	0	0	0	0	0	0	0	0
s659	117		39763	2	29	7	1	5	.	1	1	1	0	7	49		PP manic-depressed (mixed)	3	3	0	1	0	0	0	0	0	0	0	1	0	0	0	1	0	1	Lithium, Ativan	2	0	0	0	0	0	0	0	0	0	0	0	0
s662	118		39772	2	39	7	1	1	.	1	1	1	1	7	29		PP manic with and without psychotic features	0	0	0	1	1	0	0	0	0	0	0	1	0	0	0	1	0	1	Lithium, Haldol, Ativan	3	0	0	0	0	0	0	0	0	0	0	0	0
s663	121		39815	2	35	7	1	3	.	1	2	1	0	7	42		PP manic with and without psychotic features	0	0	0	1	1	0	0	0	0	0	0	0	0	0	0	0	0	1	Haldol	1	0	0	1	0	0	0	0	0	0	1	0	0
s668	129		39892	2	30	7	1	7	.	1	0	1	0	7	67		PP manic with and without psychotic features	0	0	0	1	0	0	0	0	0	0	0	0	0	0	0	1	0	1	Lithium	1	0	0	0	0	0	0	0	0	0	1	0	0
s670	127		39863	2	33	7	1	1	.	1	1	1	0	7	75		PP manic-depressed (mixed)	3	3	0	1	0	1	0	0	0	0	0	0	0	0	0	1	0	1	Lithium, Seroquel	2	0	0	0	0	0	0	0	0	0	0	0	0
s671	131		39895	2	35	7	1	0	.	1	1	1	1	7	106		PP manic with and without psychotic features	0	0	0	1	1	0	0	0	0	0	0	1	0	0	0	0	0	1	Haldol, Ativan	2	0	0	0	0	0	0	0	0	0	0	0	0
s672	130		39892	2	29	10	1	2	.	1	1	1	1	7	53		PP manic with and without psychotic features	0	0	0	1	1	0	0	0	0	0	0	0	0	0	0	1	0	1	Lithium, Haldol	2	0	0	0	0	0	0	0	0	0	0	0	0
s675	123		39823	2	29	7	1	1	.	1	1	1	0	7	145		PP manic with and without psychotic features	0	0	0	1	0	1	1	0	0	0	0	0	0	0	0	1	0	1	Lithium, Zyprexa, Depakine	3	0	0	0	0	0	0	0	0	0	0	0	0
s678	73		39260	2	28	7	1	2	.	1	1	1	0	7	33		PP manic with and without psychotic features	0	0	0	1	1	0	0	0	0	0	0	1	0	0	0	1	0	1	Lithium, Haldol, Ativan	3	0	0	0	0	0	0	0	0	0	0	0	0
s680	133		39931	2	30	7	1	2	.	1	2	1	0	7	66		PP manic with and without psychotic features	0	0	0	1	0	0	0	0	0	0	0	0	0	0	0	1	0	1	Lithium	1	0	0	0	0	0	0	0	0	0	0	0	0
s686	143		40008	2	39	7	1	3	.	1	1	1	1	7	38		PP manic with and without psychotic features	0	0	0	1	0	0	0	0	0	0	0	0	0	0	0	1	0	1	Lithium	1	0	0	1	0	0	0	0	0	0	0	0	0
s691	152		40096	2	26	7	1	10	.	1	1	1	0	7	48		PP manic with and without psychotic features	0	0	0	1	0	1	0	0	0	0	0	0	0	0	0	1	0	1	Lithium, Risperdal	2	0	0	1	0	0	0	0	0	0	0	0	0
s694	155		40130	2	22	7	1	10	.	3	0	1	0	0	15		PP manic with and without psychotic features	0	0	0	1	1	0	0	0	0	0	0	1	0	0	0	0	0	1	Haldol, Ativan	2	0	0	0	0	0	0	0	0	0	0	0	0
s696	158		40171	2	34	7	1	2	.	1	2	1	.	7	57		PP manic-depressed (mixed)	3	3	0	1	0	0	0	0	0	0	0	1	0	0	0	1	0	1	Lithium, Ativan	2	0	0	0	0	0	0	0	0	0	0	0	0
s697	160		40183	2	35	7	1	1	.	1	1	1	0	7	49		PP manic-depressed (mixed)	3	3	0	1	0	1	0	0	0	0	0	0	0	0	0	1	0	1	Lithium, Seroquel	2	0	0	1	0	0	0	0	0	0	1	0	0
s698	157		40172	2	41	7	1	3	.	1	1	1	0	7	74		PP manic with and without psychotic features	0	0	0	1	1	0	0	0	0	0	0	1	0	0	0	0	0	1	Haldol, Ativan	2	0	0	0	0	0	0	0	0	0	0	0	0
s699	159		40177	2	40	7	1	2	.	1	1	1	0	7	72		PP manic-depressed (mixed)	3	3	0	1	0	1	1	0	0	0	0	1	0	0	0	0	0	1	Depakine, Ativan, Seroquel	3	0	0	0	0	0	0	0	0	0	0	0	0
s703	169		40289	2	33	0	1	3	.	1	1	1	0	7	79		PP manic with and without psychotic features	0	0	0	1	1	0	0	0	0	0	0	0	0	0	0	1	0	1	Lithium, Haldol	2	0	0	0	0	0	0	0	0	0	0	0	0
s706	162		40209	2	30	7	1	3	.	1	1	1	0	7	68		PP manic with and without psychotic features	0	0	0	1	1	0	0	0	0	0	0	1	0	0	0	0	0	1	Haldol, Ativan	2	0	0	0	0	0	0	0	0	0	0	0	0
s707	168		40260	2	39	7	1	2	.	1	2	1	1	7	78		PP manic-depressed (mixed)	3	3	0	1	0	0	0	0	0	0	0	1	0	0	0	1	0	1	Lithium, Ativan	2	0	0	0	0	0	0	0	0	0	0	0	0
s709	11		38693	2	37	7	1	3	.	1	1	1	0	7	33		PP manic with and without psychotic features	0	0	0	1	0	1	0	0	0	0	0	0	0	0	0	0	0	1	Zyprexa	1	0	0	0	1	0	0	0	0	0	1	0	0
s710	151		40062	2	27	7	1	3	.	2	1	1	1	7	135		PP manic-depressed (mixed)	3	3	0	1	0	1	0	0	0	0	0	1	0	0	0	1	0	1	Lithium, Zyprexa, normison	3	0	0	0	0	0	1	0	1	0	0	0	0
s711	173		40346	2	21	7	1	7	.	1	1	1	0	7	64		PP manic-depressed (mixed)	3	3	0	1	0	0	0	1	0	1	0	0	0	0	0	1	0	1	Lithium, Paroxetine	2	0	0	0	0	0	0	0	0	0	0	0	0
s712	61		39128	2	29	7	1	1	.	1	0	1	0	7	81		PP manic with and without psychotic features	0	0	0	1	0	1	0	0	0	0	0	0	0	0	0	1	0	1	Lithium, Seroquel	2	0	0	0	0	0	0	0	0	0	0	0	0
s713	25		38698	2	29	7	1	2	.	1	1	1	0	7	49		PP manic with and without psychotic features	0	0	0	1	0	0	0	0	0	0	0	0	0	0	0	1	0	1	Lithium	1	0	0	0	0	0	0	0	0	0	1	0	0
s715	176		40415	2	24	7	1	3	.	1	1	1	.	7	22		PP manic with and without psychotic features	0	0	0	1	0	0	0	0	0	0	0	1	0	0	0	1	0	1	Lithium, Ativan	2	0	0	0	1	0	0	0	0	0	0	0	0
s716	174		40405	2	40	7	1	5	.	0	0	1	0	3	37		PP manic with and without psychotic features	0	0	0	1	1	0	0	0	0	0	0	0	0	0	0	0	0	1	Haldol	1	0	0	0	0	0	0	0	0	0	0	0	0
s719	181		40487	2	28	7	1	2	.	1	1	1	0	7	42		PP manic-depressed (mixed)	3	3	0	1	0	0	0	0	0	0	0	1	0	0	0	1	0	1	Lithium, Ativan	2	0	0	0	0	0	0	0	0	0	0	0	0
s721	172		40321	2	32	7	1	9	.	1	2	1	0	7	61		PP manic with and without psychotic features	0	0	0	1	0	1	0	0	0	0	0	1	0	0	0	1	0	1	Lithium, Zyprexa, Ativan	3	0	0	0	1	0	0	0	0	0	1	0	0
s722	180		40466	2	33	15	1	3	.	1	0	1	0	7	70		PP manic with and without psychotic features	0	0	0	1	0	1	0	0	0	0	0	0	0	0	0	0	0	1	Zyprexa	1	0	0	0	0	0	0	0	0	0	0	0	0
s728	185		40526	2	36	0	1	1	.	1	2	1	0	7	70		PP manic with and without psychotic features	0	0	0	1	0	0	0	0	0	0	0	0	0	0	0	1	0	1	Lithium	1	0	0	0	0	0	0	0	0	0	0	0	0
s729	1		40544	2	26	.	1	3	.	.	.	1	.	.	31		PP manic with and without psychotic features	0	0	0	1	0	0	0	0	0	0	0	1	0	0	0	1	0	1	Lithium, Ativan	2	0	0	0	0	0	0	0	0	0	0	0	0
s733	193		40596	2	29	7	1	4	.	1	1	1	0	7	31		PP manic with and without psychotic features	0	0	0	1	0	0	0	0	0	0	0	0	0	0	0	1	0	1	Lithium	1	0	0	0	1	0	0	0	0	0	0	0	0
s734	190		40582	2	24	7	1	9	.	1	1	1	0	7	59		PP manic-depressed (mixed)	3	3	0	1	0	1	0	0	1	1	0	1	0	0	0	1	0	1	Lithium, Seroquel, lometazepam, Venlafaxine	4	0	0	0	0	0	0	0	0	0	0	0	0
s735	194		40599	2	34	7	1	9	.	1	1	1	0	7	56		PP manic-depressed (mixed)	3	3	0	1	0	1	0	0	0	0	1	0	0	0	0	0	0	1	imipramine, seroquel	2	0	0	0	1	0	0	0	0	1	0	0	0
s737	189		40576	2	30	7	1	2	.	1	1	1	0	7	58		PP manic with and without psychotic features	0	0	0	1	1	0	0	0	0	0	0	0	0	0	0	0	0	1	Haldol	1	0	0	0	0	0	0	0	0	0	0	0	0
s738	196		40608	2	32	7	1	1	.	1	2	1	0	7	68		PP manic with and without psychotic features	0	0	0	1	0	0	0	0	0	0	0	0	0	0	0	1	0	1	Lithium	1	0	0	0	0	0	0	0	0	0	0	0	0
s740	199		40679	2	33	7	1	1	.	1	1	1	0	7	43		PP manic with and without psychotic features	0	0	0	1	0	0	0	0	0	0	0	0	0	0	0	1	0	1	Lithium	1	0	0	0	0	0	0	0	0	0	0	0	0
s741	203		40699	2	21	7	1	2	.	1	1	1	.	7	10		PP manic with and without psychotic features	0	0	0	1	1	0	0	0	0	0	0	1	0	0	0	0	0	1	Ativan, Haldol	2	0	0	0	0	0	0	0	0	0	0	0	0
s744	197		40665	2	23	7	1	2	.	1	1	1	0	7	78		PP manic-depressed (mixed)	3	3	0	1	0	0	0	0	0	0	0	0	0	0	0	1	0	1	Lithium	1	0	0	0	0	0	0	0	0	0	0	0	0
s745	198		40675	2	32	7	1	1	.	1	1	1	1	7	57		PP manic with and without psychotic features	0	0	0	1	0	0	0	0	0	0	0	1	0	0	0	1	0	1	Lithium, Ativan	2	0	0	0	0	0	0	0	0	0	0	0	0
s753	213		40816	2	31	7	1	4	.	1	1	1	0	7	39		PP manic with and without psychotic features	0	0	0	1	0	0	0	0	0	0	0	0	0	0	0	1	0	1	Lithium	1	0	0	0	0	0	0	0	0	0	0	0	0
s754	60		39123	2	26	7	1	3	.	1	1	1	0	7	31		PP manic with and without psychotic features	0	0	0	1	0	0	0	0	0	0	0	0	0	0	0	0	0	0	None	0	0	0	0	0	0	0	0	0	0	0	0	0
s756	215		40836	2	34	7	1	1	.	1	1	1	0	7	75		PP manic with and without psychotic features	0	0	0	1	0	0	0	0	0	0	0	0	0	0	0	1	0	1	Lithium	1	0	0	0	0	0	0	0	0	0	0	0	0
s757	216		40834	2	32	7	1	1	.	1	2	1	1	7	94		PP manic with and without psychotic features	0	0	0	1	1	0	0	0	0	0	0	1	0	0	0	1	0	1	Lithium, Haldol, Ativan	3	0	0	0	0	0	0	0	0	0	0	0	0
s760	39		38910	2	26	13	1	2	.	1	1	1	0	7	62		PP manic with and without psychotic features	0	0	0	1	1	1	0	0	0	0	0	1	0	0	0	0	0	1	Haldol, Zyprexa, Ativan	3	0	0	0	0	0	0	0	0	0	0	0	0
s761	18		38636	2	29	7	1	1	.	1	1	1	0	7	42		PP manic-depressed (mixed)	3	3	0	1	0	1	0	0	0	0	0	0	0	0	0	1	0	1	Lithium, Zyprexa	2	0	0	0	1	0	0	0	0	0	0	0	0
s764	21		38625	2	37	7	1	10	.	1	0	1	1	7	77		PP manic-depressed (mixed)	3	3	0	1	0	0	0	0	0	0	0	0	0	0	0	0	0	0	None	0	0	0	0	0	0	1	0	1	0	1	0	0
s770	245		40950	2	33	7	1	3	.	1	2	1	0	7	384		PP manic with and without psychotic features	0	0	0	1	0	1	0	0	0	0	0	0	0	0	0	1	0	1	Lithium, Zyprexa	2	0	0	0	0	0	0	0	0	0	0	0	0
s773	20		38702	2	26	7	1	18	.	1	0	1	1	7	42		PP manic-depressed (mixed)	3	3	0	1	0	0	0	0	0	0	0	0	0	0	0	0	0	0	None	0	0	0	0	0	0	0	0	0	0	0	0	0
s774	221		40955	2	29	7	1	1	.	1	1	1	0	7	85		PP manic with and without psychotic features	0	0	0	1	0	1	0	0	0	0	0	1	0	0	0	1	0	1	Lithium, Zyprexa, Ativan	3	0	0	0	0	0	0	0	0	0	0	0	0
s776	24		38755	2	36	7	1	2	.	1	0	1	0	7	73		PP manic with and without psychotic features	0	0	0	1	0	0	0	0	0	0	0	0	0	0	0	1	0	1	Lithium	1	0	0	0	0	0	0	0	0	0	0	0	0
s781	224		40942	2	38	7	1	0	.	1	1	1	1	7	84		PP manic with and without psychotic features	0	0	0	1	0	0	0	0	0	0	0	0	0	0	0	0	0	0	None	0	0	0	0	0	0	0	0	0	0	0	0	0
s784	227		41079	2	27	7	1	2	.	1	1	1	0	7	80		PP manic with and without psychotic features	0	0	0	1	0	0	0	0	0	0	0	1	0	0	0	1	0	1	Lithium, Ativan	2	0	0	0	0	0	0	0	0	0	0	0	0
s785	229		41100	2	31	7	1	10	.	1	1	1	0	7	45		PP manic with and without psychotic features	0	0	0	1	1	0	0	0	0	0	0	1	0	0	0	0	0	1	Haldol, Ativan	2	0	0	0	0	0	0	0	0	0	0	0	0
s789	235		41179	2	31	7	1	1	.	1	2	1	1	7	26		PP manic with and without psychotic features	0	0	0	1	1	0	0	0	0	0	0	1	0	0	0	1	0	1	Lithium, Haldol, Ativan	3	0	0	0	0	0	0	0	0	0	0	0	0
s790	236		41204	2	24	7	1	1	.	1	1	1	0	7	46		PP manic with and without psychotic features	0	0	0	1	1	0	0	0	0	0	0	1	0	0	0	1	0	1	Lithium, Haldol, Ativan	3	0	0	0	0	0	0	0	0	0	0	0	0
s799	243		41297	2	44	7	1	11	.	1	1	1	0	7	93		PP manic depressed (mixed)	3	3	0	1	0	0	0	0	0	0	0	0	0	0	0	1	0	1	Lithium	1	0	0	0	0	0	0	0	0	0	0	0	0
s800	246		41324	2	32	7	1	5	.	1	2	1	0	7	73		PP manic depressed (mixed)	3	3	0	1	1	0	0	0	0	0	0	0	0	0	0	1	0	1	Lithium, Haldol	2	0	0	0	0	0	0	0	0	0	0	0	0
s804	249		41334	2	29	7	1	1	.	.	2	1	0	.	17		PP manic with and without psychotic features	0	0	0	1	1	0	0	0	0	0	0	1	0	0	0	0	0	1	Haldol, Ativan	2	0	0	0	0	0	0	0	0	0	0	0	0
s808	252		41410	2	26	7	1	4	.	1	1	1	0	7	22		PP manic with and without psychotic features	0	0	0	1	0	0	1	0	0	0	0	1	0	0	0	0	0	1	Depakine, Ativan	2	0	0	0	0	0	0	0	0	0	0	0	0
s809	253		41425	2	39	16	1	7	.	1	2	1	0	7	21		PP manic with and without psychotic features	0	0	0	1	0	1	0	0	0	0	0	1	0	0	0	0	0	1	Zyprexa, Ativan	2	0	0	0	0	0	0	0	0	0	0	0	0
s810	254		41439	2	33	7	1	21	.	1	2	1	1	7	70		PP manic with and without psychotic features	0	0	0	1	0	0	0	0	0	0	0	0	0	0	0	1	0	1	Lithium	1	0	0	0	0	0	0	0	0	0	0	0	0
s825	267		41635	2	34	7	1	3	.	1	0	1	1	7	90		PP manic with and without psychotic features	0	0	0	1	1	0	0	0	0	0	0	1	0	0	0	1	0	1	Lithium, Haldol, Ativan	3	0	0	0	0	0	0	0	0	0	0	0	0
s826	268		41651	2	34	.	1	1	.	.	.	1	.	.	12		PP manic with and without psychotic features	0	0	0	1	1	0	0	0	0	0	0	1	0	0	0	1	0	1	Lithium, Haldol, lormetazepam	3	0	0	0	0	0	0	0	0	0	1	0	0
s827	269		41701	2	37	7	1	1	.	1	1	1	0	7	67		PP manic with and without psychotic features	0	0	0	1	0	0	0	0	0	0	0	1	0	0	0	1	0	1	Lithium, Ativan	2	0	0	0	0	0	0	0	0	0	0	0	0
s828	270		41703	2	28	7	1	3	.	1	1	1	0	7	65		PP manic with and without psychotic features	0	0	0	1	0	0	0	0	0	0	0	0	0	0	0	0	0	0	None	0	0	0	0	0	0	0	0	0	0	0	0	0
s830	271		41711	2	25	7	1	6	.	1	1	1	0	7	36		PP manic with and without psychotic features	0	0	0	1	0	0	0	0	0	0	0	0	0	0	0	1	0	1	Lithium	1	0	0	0	0	0	0	0	0	0	0	0	0
s832	274		41782	2	25	18	1	2	.	1	0	1	0	7	75		PP manic with and without psychotic features	0	0	0	1	0	0	0	0	0	0	0	0	0	0	0	1	0	1	Lithium	1	0	0	0	0	0	0	0	0	0	0	0	0
s837	278		41870	2	38	7	1	1	.	.	.	1	.	.	31		PP manic with and without psychotic features	0	0	0	1	0	0	0	0	0	0	0	0	0	0	0	0	0	0	None	0	0	0	0	0	0	0	0	0	0	0	0	0
s840	282		41913	2	32	7	1	18	.	1	1	1	0	7	55		PP manic-depressed (mixed)	3	3	0	1	0	0	0	0	0	0	0	0	0	0	0	1	0	1	Lithium	1	0	0	0	0	0	0	0	0	0	0	0	0
s841	283		41965	2	28	7	1	2	.	1	2	1	0	7	32		PP manic with and without psychotic features	0	0	0	1	0	0	0	0	0	0	0	1	0	0	0	1	0	1	Lithium, Ativan	2	0	0	0	0	0	0	0	0	0	0	0	0
s842	284		41977	2	24	7	1	2	.	1	1	1	0	7	169		PP manic-depressed (mixed)	3	3	0	1	0	1	0	1	0	1	0	0	1	0	0	1	0	1	Lithium, Risperdal, Zoloft, Promethazine	4	0	0	0	0	0	0	0	0	0	0	0	0
s843	285		41988	2	25	7	1	9	.	1	1	1	0	7	60		PP manic with and without psychotic features	0	0	0	1	0	0	0	0	0	0	0	0	0	0	0	1	0	1	Lithium	1	0	0	0	0	0	0	0	0	0	0	0	0
s844	286		42043	2	37	7	1	5	.	1	2	1	0	7	37		PP manic with and without psychotic features	0	0	0	1	0	0	0	0	0	0	0	0	0	0	0	1	0	1	Lithium	1	0	0	0	0	0	0	0	0	0	0	0	0
s845	287		42069	2	32	7	1	2	.	1	1	1	0	7	77		PP manic with and without psychotic features	0	0	0	1	0	1	1	0	0	0	0	1	0	0	0	0	0	1	Seroquel, Ativan, Depakine	3	0	0	1	1	0	0	0	0	0	0	0	0
s846	288		42057	2	32	0	1	7	.	1	3	1	0	7	96		PP manic with and without psychotic features	0	0	0	1	0	1	0	0	0	0	0	0	0	0	0	1	0	1	Lithium, Zyprexa	2	0	0	0	0	0	0	0	0	0	0	0	0
s849	302		42479	2	25	7	1	1	.	1	1	1	0	7	80		PP manic with and without psychotic features	0	0	0	1	0	0	0	0	0	0	0	0	0	0	0	0	0	0	None	0	0	0	0	0	0	0	0	0	0	0	0	0
s850	291		42157	2	33	7	1	6	.	1	2	1	0	7	70		PP manic with and without psychotic features	0	0	0	1	0	1	1	0	0	0	0	0	0	0	0	0	0	1	Zyprexa, Depakine	2	0	0	0	0	0	0	0	0	0	0	0	0
s852	293		42193	2	24	7	1	2	.	1	1	1	0	7	55		PP manic with and without psychotic features	0	0	0	1	1	0	0	0	0	0	0	0	0	0	0	1	0	1	Lithium, Haldol	2	0	0	0	0	0	0	0	0	0	0	0	0
s853	245		42226	2	37	7	1	1	.	1	2	1	1	7	113		PP manic with and without psychotic features	0	0	0	1	0	0	0	0	0	0	0	0	0	0	0	0	0	0	None	0	0	0	0	0	0	0	0	0	0	0	0	0
s856	296		42333	2	27	7	1	2	.	1	1	1	0	7	55		PP manic with and without psychotic features	0	0	0	1	1	0	0	0	0	0	0	0	0	0	0	1	0	1	Lithium, Haldol	2	0	0	0	0	0	0	0	0	0	0	0	0
s862	301		42488	2	24	7	1	7	.	1	1	1	0	7	71		PP manic-depressed (mixed)	3	3	0	1	0	0	0	0	1	1	0	0	0	0	0	0	0	1	Venlafaxine	1	0	0	0	0	0	0	0	0	0	0	0	0
s866	306		42591	2	36	7	1	4	.	1	1	1	0	7	36		PP manic with and without psychotic features	0	0	0	1	0	0	0	0	0	0	0	0	0	0	0	0	0	0	None	0	0	0	0	0	0	0	0	0	0	0	0	0
s869	308		42597	2	35	7	1	12	.	1	1	1	0	7	91		PP manic with and without psychotic features	0	0	0	1	1	0	0	0	0	0	0	1	0	0	0	1	0	1	Lithium, Haldol, Ativan	3	0	0	0	0	0	0	0	0	0	0	0	0
s872	311		42684	2	25	7	1	1	.	1	0	1	0	7	49		PP manic with and without psychotic features	0	0	0	1	1	0	0	0	0	0	0	1	1	0	0	1	0	1	Lithium, Haldol, Ativan, promethazine	4	0	0	0	0	0	0	0	0	0	0	0	0
s873	312		42692	2	38	0	1	4	.	1	2	1	1	7	11		PP manic with and without psychotic features	0	0	0	1	1	0	0	0	0	0	0	1	0	0	0	1	0	1	Lithium, Haldol, Ativan	3	0	0	1	0	0	0	0	0	0	1	0	0
s178	178	2115251-7	41620	0	37	2	1	19	0	1	2	0	0	7	32	s178	Bipolar disorder not otherwise specified, postpartum onset, mixed episode, severe, without psychotic features	.	3	0	0	0	1	0	0	0	0	0	1	0	1	0	1	0	1	Xanax, Ativan, Seroquel, Lithium, Gabapentin	5	1	6	1	1	0	0	0	0	0	1	1	1
s509	352150		.	1	26	3	1	8	0	1	0	0	1	10	14		BPAD severe depression with psychotic symptoms	.	3	0	0	0	1	0	0	0	0	0	0	0	0	0	0	0	1	olanzapine,fluoxetine	2	1	4	0	1	0	0	0	0	0	0	0	0
s511	389050		.	1	38	3	1	8	0	1	0	0	0	10	30		1st Episode Mania with psychotic symptoms	.	0	0	1	0	1	0	0	0	0	0	0	0	0	0	0	0	1	olanzapine,chlorpromazine	3	1	8	0	0	0	0	0	0	0	0	0	0
s519	384799		.	1	33	3	1	12	0	1	0	0	0	7	16		BPAD-mania with psychotic symptoms	.	0	0	0	0	1	0	0	0	0	0	0	0	0	0	0	0	1	risperidone, trihexyphenidyl	2	1	6	0	1	1	0	0	0	0	0	0	0
s522	381492		.	1	21	3	1	6	1	1	0	0	0	7	19		BPAD Mania with psychotic symtoms	.	0	0	0	0	1	1	0	0	0	0	0	0	0	0	0	0	1	risperidone, trihexyphenidyl, valproic acid	3	1	6	0	0	0	0	0	0	0	0	0	0
s526	389299		.	1	20	3	1	54	0	1	0	0	0	7	72		BPAD-mania with psychotic symptoms	.	0	0	0	1	0	1	0	0	0	0	0	0	0	0	1	0	1	haloperidol, llithium, valproic acid	3	1	12	0	1	1	0	0	0	0	0	0	0
s530	379610		.	1	30	3	1	2	1	1	2	0	1	7	26		BPAD-mania with psychotic symptoms	.	0	0	0	0	1	0	0	0	0	0	0	0	0	0	0	0	1	risperidone, trihexyphenidyl,valproate,chlorpromazine	4	1	10	0	1	0	0	0	0	0	0	0	0
s532	350647		.	1	36	3	1	12	0	1	0	0	1	7	8		BPAD-mania with psychotic symptoms	.	0	0	0	0	1	0	0	0	0	0	0	0	0	0	0	0	1	risperdone	1	1	4	0	1	0	0	0	0	0	0	0	0
s536	356175		.	1	32	3	1	6	0	1	2	1	0	7	11		BPAD-mania with psychotic symptoms	.	0	0	0	0	1	0	0	0	0	0	0	0	0	0	0	0	1	quetiapine	1	1	4	0	1	1	0	0	0	0	0	0	0
s537	210178		.	1	30	3	1	20	0	1	0	1	0	7	8		BPAD-mania with psychotic symptoms	.	0	0	0	0	1	0	0	0	0	0	0	0	0	0	0	0	1	aripiprazole	1	1	3	0	1	0	0	0	0	0	0	0	0
s539	383989		.	1	28	3	1	1	1	1	1	1	1	7	27		BPAD-mania with psychotic symptoms	.	0	0	0	0	1	0	0	0	0	0	0	0	0	0	0	0	1	olanzapine	1	1	5	0	1	0	0	0	0	0	0	0	0
s546	387168		.	1	24	3	1	1	0	1	2	0	0	10	28		BPAD-mania with psychotic symptoms	.	0	0	0	0	1	1	0	0	0	0	0	0	0	0	0	0	1	risperidone, trihexyphenidyl, valproic acid	3	1	6	0	0	0	0	0	0	0	0	0	0
s551	381694		.	1	19	3	1	12	0	1	0	0	0	7	29		1st Episode Mania with psychotic symptoms	.	0	0	1	0	1	0	0	0	0	0	0	0	0	0	0	0	1	olanzapine	1	1	9	0	0	0	0	0	0	0	0	0	0
s555	381507		.	1	20	3	1	4	0	1	0	0	0	7	19		BPAD Mania with psychotic symtoms	.	0	0	1	0	1	1	0	0	0	0	0	0	0	0	0	0	1	risperidone, trihexyphenidyl, valproic acid	3	1	6	0	0	0	0	0	0	0	0	0	0
s557	.		.	1	24	3	1	.	0	1	.	0	0	10	15		BPAD-mania with psychotic symptoms	.	0	0	.	0	1	0	0	0	0	0	0	0	0	0	0	0	1	risperidone, trihexyphenidyl	2	1	5	0	1	0	0	0	0	0	0	0	0
s563	362163		.	1	22	3	1	6	0	1	3	0	0	10	18		BPAD-mania with psychotic symptoms	.	0	0	0	0	1	0	0	0	0	0	0	0	0	0	0	0	1	risperidone, trihexyphenidyl	2	1	5	0	1	0	0	0	0	0	0	0	0
	340245			1	32	3	1	8	1	1	0	0	1	5	10		BPAD mixed affective with psychotic symtoms		0	0	0	0	1	1	0	0	0	0	0	0	0	0	0	0	1	quetiapine, valproate	2	1	3	1	1	1	0	0	0	0	0	0	0
	501215			1	21	3	1	20	0	4	1	0	0	5	15		BPAD-mania with psychotic symptoms		0	0	0	1	1	0	0	0	0	0	0	0	0	0	0	0	1	olanzapine, chlorpromazine	2	1	4	0	0	0	0	0	0	0	0	0	0
	398719			1	23	3	1	16	1	1	0	0	1	7	14		BPAD-mania with psychotic symptoms		0	0	0	0	1	0	0	0	0	0	0	0	0	0	0	0	1	olanzapine	1	1	5	0	0	0	0	0	0	0	0	0	0
	398281			1	20	3	1	12	0	1	0	1	0	5	26		first episode- mixed affective state		3	0	1	0	1	0	0	0	0	0	0	0	0	0	0	0	1	olanzapine	1	1	6	0	0	0	0	0	0	0	0	0	0
	400333			1	20	3	1	6	1	1	0	0	1	10	21		First episode- mania with psychotic symptoms		0	0	1	1	1	0	0	0	0	0	0	0	0	0	0	0	1	risperidone, chlorpromazine, trihexiphenidyl	3	1	7	0	0	0	0	0	0	0	0	0	0
	332563			1	25	3	1	20	0	1	0	0	1	10	16		BPAD-mania with psychotic symptoms		0	0	0	0	1	0	0	0	0	0	0	0	0	0	0	0	1	olanzapine	1	1	4
	400582			1	21	3	1	2	0	1	0	0	0	5	22		BPAD-mania with psychotic symptoms		0	0	0	0	1	0	0	0	0	0	0	0	0	0	0	0	1	olanzapine, trihexyphenidyl	2	1	6	0	0	0	0	0	0	0	0	0	0
	402110			1	21	3	1	2	0	1	0	0	0	7	22		First episode- mania with psychotic symptoms		0	0	1	1	1	0	0	0	0	0	0	0	0	0	0	0	1	risperidone, chlorpromazine, trihexiphenidyl	3	1	8	0	0	0	0	0	0	0	0	0	0
	343785			1	24	3	1	3	0	1	0	0	0	7	14		BPAD-mania without psychotic symptoms		0	0	0	0	1	0	0	0	0	0	0	0	0	0	0	0	1	olanzapine	1	1	4
	275120			1	39	3	1	16	1	1	0	0	1	7	12		BPAD severe depression with psychotic symptoms		3	0	0	0	1	1	0	0	0	0	0	0	0	0	0	0	1	risperidone, trihexyphenidyl, valproate	3	1	4
	271174			1	25	3	1	12	0	1	0	0	0	7	23		BPAD mixed affective with psychotic symtoms		3	0	0	0	1	0	0	0	0	0	0	0	0	0	0	0	1	olanzapine	1	1	6	0	1	0	0	0	0	0	0	0	0
	404325			1	33	3	1	8	0	1	2	1	0	10	30		BPAD mixed affective with psychotic symtoms		3	0	1	0	1	0	1	0	1	0	0	0	0	0	0	0	1	olanzaoine,escitalopram	2	1	6	0	1	0	1	0	1	0	0	0	0
	351074			1	24	3	1	12	1	1	2	1	1	10	16		BPAD-mania with psychotic symptoms		0	0	0	1	1	0	0	0	0	0	0	0	0	0	0	0	1	risperidone, trihexyphenidyl,chlopromazine	3	1	6
	405235			1	24	3	1	32	0	1	1	1	0	10	17		BPAD-mania with psychotic symptoms		0	0	0	0	1	0	0	0	0	0	0	0	0	0	0	0	1	olanzapine	1	1	6
	406856			1	22	3	1	4	0	1	2	0	0	10	13		BPAD-mania with psychotic symptoms		0	0	0	0	1	0	0	0	0	0	0	0	0	0	0	0	1	olanzapine	1	1	6
	408038			1	28	3	1	18	0	1	2	0	0	7	16		BPAD-mania with psychotic symptoms		0	0	0	0	1	0	0	0	0	0	0	0	0	0	0	0	1	risperidone, trihexiphenidyl	2	1	6
	408183			1	26	3	1	12	0	1	2	1	0	10	30		BPAD-mania with psychotic symptoms		0	0	0	0	1	1	0	0	0	0	0	0	0	0	0	0	1	olanzapine,valproate	2	1	7
	411279			1	28	3	1	12	1	1	1	1	1	10	18		BPAD mixed affective with psychotic symtoms		3	0	1	0	1	0	0	0	0	0	0	0	0	0	0	0	1	risperidone,trihexiphenidyl	2	1	6
	329457			1	27	3	1	8	0	1	0	0	1	7	25		BPAD-mania with psychotic symptoms		0	0	0	0	1	0	0	0	0	0	0	0	0	0	0	0	1	olanzapine	1	1	7
	411568			1	36	3	1	32	0	1	0	0	1	7	18		BPAD-mania with psychotic symptoms		0	0	0	0	1	0	0	0	0	0	0	0	0	0	0	0	1	olanzapine	1	1	6
	239864			1	27	3	1	4	0	1	0	0	0	10	30		BPAD mixed affective with psychotic symtoms		3	0	0	1	1	1	0	0	0	0	0	0	0	0	0	0	1	valproate,risperdone.trihexiphenidyl,chlopromazine	4	1	8
	414600			1	22	3	1	12		1	0	1	1	7	31		BPAD-mania with psychotic symptoms		0	0	0	1	1	0	0	0	0	0	0	0	0	0	1	0	1	lithium,rispreridone,trihexiphenidyl,chlorpromazine	4	1	9
s102	102	1085229-1	41227	0	20	5	1	3	0	0	0	0	1	3	5	s102	Postpartum psychosis	.	1	1	1	0	1	0	0	0	0	0	0	0	0	0	0	0	1	Risperdal	1	0	0	0	0	0	0	0	0	0	0	0	0
s182	182	4260162-5	41631	0	33	1	1	16	1	1	2	.	1	7	11	s182	Psychosis NOS	.	4	1	0	0	1	0	0	0	0	0	0	0	0	0	0	0	1	Zyprexa	1	0	0	0	1	0	0	0	0	0	0	0	0
s193	193	1512790-5	41737	0	27	2	1	11	1	0	0	0	1	3	8	s193	Psychotic Disorder NOS	.	4	1	1	1	0	0	0	0	0	0	1	0	0	0	1	0	1	Haldol, Ativan, Cogentin, Lithium	4	0	0	0	0	0	0	0	0	0	0	0	0
s200	200	2117937-9	41676	0	23	1	1	2	.	0	0	.	1	8	14	s200	Psychotic Disorder NOS with hypoactive catatonic features	.	4	1	1	0	0	0	0	0	0	0	1	0	0	0	0	0	1	Ativan	1	0	0	0	0	0	0	0	0	0	0	0	0
s201	201	0609033-6	41659	0	29	1	1	32	.	1	1	.	1	9	1	s201	Psychosis NOS	.	4	1	1	0	0	0	0	0	0	0	0	1	0	0	0	0	1	Trazodone	1	0	0	0	0	0	0	0	0	0	0	0	0
s212	212	100034066389	41808	0	37	1	1	8	0	1	2	1	1	7	8	s212	Postpartum psychosis	.	1	1	1	0	1	0	0	0	0	0	0	0	0	0	0	0	1	Risperdal	1	0	0	0	0	0	0	0	0	0	0	0	0
s238	238	100034715035	41956	0	35	2	1	12	1	1	1	0	1	7	12	s238	Postpartum psychosis	.	1	1	0	0	0	1	1	0	1	0	0	1	0	0	0	0	1	Celexa, Depakote, Trazodone	3	0	0	0	0	1	0	0	0	0	1	0	0
s297	297	100041552231	42398	0	28	2	1	18	0	1	2	1	0	7	7	s297	Postparum psychosis, mainly characterized by paranoia	.	1	1	0	0	1	0	0	0	0	0	1	0	0	0	0	0	1	Risperidone, Clonazepam	2	0	0	0	0	0	0	0	0	0	1	0	0
s503	303264		.	1	26	3	1	54	1	1	0	0	1	10	15		PSYCHOSISNOS	.	4	1	0	1	1	0	0	0	0	0	0	0	0	0	0	0	1	risperidone,trihexyphenidyl, inj.fluphenazine	3	0	0	0	1	0	0	0	0	0	0	0	0
s507	334553		.	1	24	3	1	20	0	1	1	0	1	7	28		PSYCHOSISNOS	.	4	1	0	0	1	0	1	0	1	0	0	0	0	0	0	0	1	fluoxetine, olanzapine	2	0	0	0	1	0	1	0	1	0	0	0	0
s508	347189		.	1	24	3	1	4	0	1	3	0	1	7	26		PSYCHOSISNOS	.	4	1	0	0	1	0	0	0	0	0	0	0	0	0	0	0	1	olanzapine	1	0	0	0	0	0	0	0	0	0	0	0	0
s515	385648		.	1	19	3	1	3	0	1	1	0	0	7	26		PSYCHOSISNOS	.	4	1	1	0	1	0	0	0	0	0	0	0	0	0	0	0	1	olanzapine	1	0	0	0	0	0	0	0	0	0	0	0	0
s521	386051		.	1	22	3	1	24	1	1	1	0	1	7	40		Acute transient psychotic disorder	.	4	1	1	0	1	0	0	0	0	0	0	0	0	0	0	0	1	olanzapine	1	0	0	0	0	0	0	0	0	0	0	0	0
s528	379392		.	1	28	3	1	24	0	1	1	0	1	7	17		PSYCHOSISNOS	.	4	1	1	0	1	0	0	0	0	0	0	0	0	0	0	0	1	olanzapine	1	0	0	0	0	0	0	0	0	0	0	0	0
s538	381376		.	1	21	3	1	20	0	1	0	1	0	10	8		PSYCHOSISNOS	.	4	1	1	0	1	0	0	0	0	0	0	0	0	0	0	0	1	olanzapine	1	0	0	0	0	0	0	0	0	0	0	0	0
s541	386905		.	1	24	3	1	4	0	1	0	0	0	10	11		PSYCHOSISNOS	.	4	1	1	0	1	0	0	0	0	0	0	0	0	0	0	0	1	risperidone, trihexyphenidyl	2	0	0	0	0	0	0	0	0	0	0	0	0
s553	385115		.	1	43	3	1	20	0	1	3	1	1	10	18		PSYCHOSISNOS	.	4	1	1	0	1	0	0	0	0	0	0	0	0	0	0	0	1	risperidone, trihexyphenidyl	2	0	0	0	0	0	0	0	0	0	0	0	0
s554	383405		.	1	23	3	1	22	0	1	1	1	1	7	42		PSYCHOSISNOS	.	4	1	1	0	1	0	0	0	0	0	0	0	0	0	0	0	1	risperidone, trihexyphenidyl	2	0	0	0	0	0	0	0	0	0	0	0	0
s556	372371		.	1	26	3	1	54	0	1	3	0	0	10	28		PSYCHOSISNOS	.	4	1	0	0	1	0	0	0	0	0	0	0	0	0	0	0	1	olanzapine	1	0	0	0	1	0	0	0	0	0	0	0	0
s558	392019		.	1	28	3	1	16	0	1	1	0	1	10	25		PSYCHOSISNOS	.	4	1	1	0	1	0	0	0	0	0	0	0	0	0	0	0	1	quetiapine	1	0	0	0	0	0	0	0	0	0	0	0	0
s559	393822		.	1	28	3	1	20	0	1	3	1	1	10	12		PSYCHOSISNOS	.	4	1	1	0	1	0	0	0	0	0	0	0	0	0	0	0	1	risperidone, trihexyphenidyl	2	0	0	0	0	0	0	0	0	0	0	0	0
s560	394051		.	1	28	3	1	32	0	1	3	0	1	10	18		PSYCHOSISNOS	.	4	1	1	0	1	0	0	0	0	0	0	0	0	0	0	0	1	risperidone, trihexyphenidyl	2	0	0	0	0	0	0	0	0	0	0	0	0
s561	394636		.	1	28	3	1	20	1	1	3	1	0	7	19		PSYCHOSISNOS	.	4	1	0	0	1	0	0	0	0	0	0	0	0	0	0	0	1	olanzapine	1	0	0	0	0	0	1	0	1	0	0	0	0
	397810			1	25	3	1	2	1	1	0	0	1	5	15		Postpartum psychosis		1	1	1	0	1	0	0	0	0	0	0	0	0	0	0	0	1	risperidone, trihexyphenidyl	2	0	0	0	0	0	0	0	0	0	0	0	0
	400384			1	26	3	1	40	1	1	0	0	1	10	19		PSYCHOSISNOS		1	1	0	0	0	0	0	0	0	0	0	0	0	0	0	0	1	olanzapine	1	0	0	0	0	0	0	0	0	0	0	0	0
	400602			1	30	3	1	12	0	1	1	0	1	1	90		PSYCHOSISNOS		4	1	0	0	1	0	0	0	0	0	0	0	0	0	0	0	1	risperidone, trihexyphenidyl	2	0	0
	390051			1	20	3	1	8	0	1	3	0	0	10	18		PSYCHOSISNOS		4	1	0	0	1	0	0	0	0	0	0	0	0	0	0	0	1	risperidone, trihexyphenidyl	2	0	0
	395543			1	28	3	1	3	0	1	0	0	0	10	7		Acute transient psychotic disorder		1	1	1	0	1	0	0	0	0	0	0	0	0	0	0	0	1	risperidone, trihexyphenidyl	2	0	0
	395801			1	26	3	1	5	0	1	2	1	0	7	7		Acute transient psychotic disorder		1	1	1	0	1	0	0	0	0	0	1	0	0	0	0	0	1	risperidone, trihexyphenidyl	2	0	0	0	0	0	0	0	0	0	0	0	0
	319033			1	36	3	1	20	1	1	0	1	1	10	10		PSYCHOSISNOS		4	1	0	1	1	0	0	0	0	0	0	0	0	0	0	0	1	haloperidol, quetiapine	2	0	0
	410572			1	22	3	1	44	1	1	0	1	1	7	27		Postpartum psychosis		1	1	1	0	1	0	0	0	0	0	1	0	0	0	0	0	1	risperdone,trihexiphenidyl,clonazepam	3	0	0
s607	2		38489	2	35	7	1	5	.	1	2	1	0	7	30		PP only psychotic	1	1	1	1	0	1	0	0	0	0	0	0	0	0	0	1	0	1	Lithium, Zyprexa	2	0	0	0	1	0	0	0	0	0	0	0	0
s673	126		39863	2	33	7	1	1	.	1	1	1	0	7	57		PP only psychotic	1	1	1	1	0	1	0	0	0	0	0	1	0	0	0	0	0	1	Zyprexa, Ativan	2	0	0	0	1	0	0	0	0	0	0	0	0
s689	149		40083	2	37	7	1	3	.	1	2	1	0	7	47		PP only psychotic	1	1	1	1	1	0	0	0	0	0	0	0	0	0	0	0	0	1	Ativan	1	0	0	0	0	0	1	0	1	0	0	0	0
s708	171		40298	2	36	7	1	1	.	1	2	1	1	7	60		PP only psychotic	1	1	1	1	1	0	0	0	0	0	0	0	0	0	0	0	0	1	Haldol	1	0	0	0	0	0	0	0	0	0	0	0	0
s725	34		38906	2	32	7	1	2	.	1	2	1	0	7	31		PP only psychotic	1	1	1	1	0	0	0	0	0	0	0	0	0	0	0	1	0	1	Lithium	1	0	0	0	0	0	0	0	0	0	0	0	0
s780	218		40923	2	36	.	1	6	.	.	.	1	.	.	95		PP only psychotic	1	1	1	1	0	1	0	0	0	0	0	0	0	0	0	1	0	1	Lithium, Zyprexa	2	0	0	0	0	0	0	0	0	0	0	0	0
s788	234		41165	2	31	.	1	4	.	.	.	1	.	.	5		PP only psychotic	1	1	1	1	0	0	0	0	0	0	0	1	0	0	0	0	0	1	Ativan	1	0	0	0	0	0	0	0	0	0	0	0	0
s797	142		40001	2	25	0	1	4	.	1	0	1	1	7	115		PP only psychotic	1	1	1	1	0	0	0	0	0	0	0	0	0	0	0	0	0	0	None	0	0	0	0	1	0	0	0	0	0	0	0	0
s798	175		41284	2	30	7	1	1	.	1	1	1	.	7	56		PP only psychotic	1	1	1	1	0	1	0	0	0	0	0	1	0	0	0	1	0	1	Lithium, Zyprexa, Ativan	3	0	0	0	0	0	0	0	0	0	0	0	0
s834	276		41806	2	22	7	1	1	.	1	1	1	0	7	64		PP only psychotic	1	1	1	1	0	0	0	0	0	0	0	0	0	0	0	1	0	1	Lithium	1	0	0	0	0	0	0	0	0	0	0	0	0
s835	277		41849	2	36	7	1	6	.	1	1	1	0	7	73		PP only psychotic	1	1	1	1	0	0	0	0	0	0	0	0	0	0	0	1	0	1	Lithium	1	0	0	0	0	0	0	0	0	0	0	0	0
s836	279		41875	2	28	7	1	1	.	1	1	1	0	7	61		PP only psychotic	1	1	1	1	0	1	0	0	0	0	0	0	0	0	0	1	0	1	Lithium, Zyprexa	2	0	0	0	0	0	0	0	0	0	0	0	0
s855	295		42258	2	32	7	1	3	.	1	2	1	0	7	77		PP only psychotic	1	1	1	1	0	0	0	0	0	0	0	0	0	0	0	0	0	0	None	0	0	0	0	0	0	0	0	0	0	0	0	0
s858	298		42365	2	30	7	1	4	.	1	1	1	1	7	120		PP only psychotic	1	1	1	1	0	0	0	0	0	0	0	0	0	0	0	0	0	0	None	0	0	0	0	0	0	0	0	0	0	0	0	0
s863	303		42501	2	34	7	1	16	.	1	1	1	1	7	69		PP only psychotic	1	1	1	1	0	0	0	0	0	0	0	0	0	0	0	0	0	0	None	0	0	0	0	0	0	0	0	0	0	0	0	0
s874	313		42685	2	37	7	1	1	.	1	1	1	0	7	20		PP only psychotic	1	1	1	1	1	0	0	0	0	0	0	0	0	0	0	1	0	1	Lithium, Haldol	2	0	0	0	0	0	0	0	0	0	0	0	0
s205	205	2124462-9	41706	0	33	2	1	48	.	1	2	.	0	7	13	s205	Psychosis NOS	.	4	1	0	0	1	0	1	0	1	0	0	1	0	0	0	0	1	Paxil, Risperdal, Trazodone	3	1	5	0	1	0	1	0	1	0	1	0	0
s501	392410		.	1	29	3	1	32	0	1	3	0	1	7	20		Acute transient psychotic disorder	.	4	1	1	0	1	0	0	0	0	0	0	0	0	0	0	0	1	risperidone,trihexyphenidyl	2	1	5	0	0	0	0	0	0	0	0	0	0
s504	358150		.	1	23	3	1	1	0	1	0	0	1	7	25		PSYCHOSISNOS	.	4	1	0	0	1	0	0	0	0	0	0	0	0	0	0	0	1	risperidone,trihexiphenidyl	2	1	6	0	0	0	0	0	0	0	0	0	0
s512	382241		.	1	23	3	1	10	0	1	0	0	1	10	22		Acute transient psychotic disorder	.	4	1	1	0	1	0	0	0	0	0	0	0	0	0	0	0	1	risperidone, trihexyphenidyl,chlorpromazine	3	1	6	0	0	0	0	0	0	0	0	0	0
s518	382632		.	1	21	3	1	1	0	1	3	0	0	10	15		PSYCHOSISNOS	.	4	1	.	0	1	1	0	0	0	0	0	0	0	0	0	0	1	valproic acid, olanzapine	2	1	6	0	1	1	0	0	0	0	0	0	0
s523	382588		.	1	19	3	1	12	0	1	1	0	0	7	17		PSYCHOSISNOS	.	4	1	1	0	1	0	0	0	0	0	0	0	0	0	0	0	1	risperidone, trihexyphenidyl	2	1	5	0	0	0	0	0	0	0	0	0	0
s525	389821		.	1	24	3	1	2	0	1	0	1	0	7	24		PSYCHOSISNOS	.	4	1	1	0	1	0	0	0	0	0	0	0	0	0	0	0	1	risperidone, trihexyphenidyl	2	1	4	0	0	0	0	0	0	0	0	0	0
s534	237663		.	1	34	3	1	36	0	1	3	0	1	7	20		PSYCHOSISNOS	.	4	1	1	0	1	1	0	0	0	0	0	0	0	0	0	0	1	risperidone, trihexyphenidyl, valproic acid	3	1	5	0	0	0	0	0	0	0	0	0	0
s535	380643		.	1	21	3	1	36	0	1	0	1	0	7	16		PSYCHOSISNOS	.	4	1	0	0	1	0	0	0	0	0	0	0	0	0	1	0	1	olanzapine	1	1	6	0	0	0	0	0	0	0	0	0	0
s542	271607		.	1	22	3	1	8	0	1	1	0	1	7	11		PSYCHOSISNOS	.	4	1	0	0	1	0	0	0	0	0	0	0	0	0	0	0	1	aripiprazole	1	1	4	0	0	0	0	0	0	0	0	0	0
s545	386851		.	1	29	3	1	12	2	1	0	0	1	10	14		Acute transient psychotic disorder	.	4	1	1	0	1	0	0	0	0	0	0	0	0	0	0	0	1	olanzapine	1	1	6	0	0	0	0	0	0	0	0	0	0
s547	386863		.	1	22	3	1	1	0	1	0	0	1	10	12		Acute transient psychotic disorder	.	4	1	1	0	1	0	0	0	0	0	0	0	0	0	0	0	1	olanzapine	1	1	5	0	0	0	0	0	0	0	0	0	0
	397464			1	22	3	1	28	1	1	1	0	1	7	17		Acute transient psychotic disorder		1	1	1	0	1	0	0	0	0	0	0	0	0	0	0	0	1	olanzapine	1	1	4	0	0	0	0	0	0	0	0	0	0
	289315			1	28	3	1	1	0	1	2	1	0	10	21		PSYCHOSISNOS		4	1	0	0	1	0	0	0	0	0	0	0	0	0	0	0	1	risperidone, trihexyphenidyl	2	1	8	0	0	0	0	0	0	0	0	0	0
	400952			1	22	3	1	1	0	1	0	0	0	10	16		Postpartum psychosis		1	1	1	0	1	0	0	0	0	0	1	0	0	0	0	0	1	olanzapine	1	1	6	0	0	0	0	0	0	0	0	0	0
	401990			1	22	3	1	24	0	1	1	0	0	10	19		Postpartum psychosis		1	1	1	0	1	0	0	0	0	0	0	0	0	0	0	0	1	olanzapine, trihexyphenidyl	2	1	7	0	0	0	0	0	0	0	0	0	0
	403404			1	25	3	1	6	0	1	0	0	1	10	24		Postpartum psychosis		1	1	1	0	1	0	0	0	0	0	0	0	0	0	0	0	1	risperidone, trihexyphenidyl	2	1	7	0	0	0	0	0	0	0	0	0	0
	403943			1	33	3	1	28	1	1	3	0	1	10	20		Postpartum psychosis		1	1	1	0	1	0	0	0	0	0	0	0	0	0	0	0	1	risperidone, trihexyphenidyl	2	1	7	0	0	0	0	0	0	0	0	0	0
	383369			1	29	3	1	24	1	1	0	0	1	10	22		PSYCHOSISNOS		4	1	0	1	1	0	0	0	0	0	0	0	0	0	0	0	1	risperidone, trihexyphenidyl, fluphenazine	3	1	5
	400678			1	31	3	1	12	0	1	0	1	0	10	30		PSYCHOSISNOS		4	1	0	0	1	0	1	0	1	0	0	0	0	0	0	0	1	risperidone, trihexyphenidyl, fluoxetine	3	1	6	0	0	0	0	0	0	0	0	0	0
	410447			1	32	3	1	10	0	1	1	1	1	10	12		Postpartum psychosis		1	1	1	0	1	0	0	0	0	0	1	0	0	0	0	0	1	risperidone,trihexiphenidyl	3	1	3
	411350			1	30	3	1	28	0	1	2	0	1	7	60		Postpartum psychosis		1	1	1	0	1	0	1	0	1	0	0	0	0	0	0	0	1	olanzapine,fluoxetine	2	1	7
	409936			1	18	3	1	12	0	1	0	0	0	7	21		Postpartum psychosis		1	1	1	0	1	0	0	0	0	0	0	0	0	0	0	0	1	olanzapine	1	1	8
	411589			1	26	3	1	12	1	1	1	0	1	8	17		Postpartum psychosis		1	1	1	0	0	1	0	0	0	0	0	0	0	0	0	0	1	rsiperidone,trihexiphenidyl	2	1	6
	413242			1	27	3	1	34	0	1	0	0	1	7	20		Postpartum psychosis		1	1	1	0	1	0	0	0	0	0	0	0	0	0	0	0	1	risperidone,trihexiphenidyl	2	1	6
	412076			1	26	3	1	32	0	1	0	0	1	7	28		Postpartum psychosis		1	1	1	0	1	0	0	0	0	0	0	0	0	0	0	0	1	olanzapine	1	1	5
s6	6	1607596-2	40771	0	18	0	1	48	0	1	0	.	1	10	6	s6	Major depressive disorder with psychotic features	.	2	2	0	0	0	0	1	0	1	0	0	1	0	0	0	0	1	Sertraline, Prazosin	2	0	0	0	0	0	0	0	0	0	0	0	0
s28	28	2009222-7	40793	0	27	0	1	2	.	1	2	.	0	7	5	s28	Major depressive disorder with psychotic features	.	2	2	1	0	0	0	1	0	1	0	1	1	0	0	0	0	1	Zoloft, Trazodone, Klonopin	3	0	0	0	0	0	1	0	1	0	1	0	0
s56	56	1380977-7	40815	0	43	1	1	36	1	3	.	.	1	3	8	s56	Major depressive disorder with psychotic features	.	2	2	1	0	0	0	1	0	1	0	0	1	0	0	0	0	1	Celexa, Trazodone	2	0	0	0	0	0	0	0	0	0	0	0	0
s59	59	2017678-0	40853	0	26	2	1	6	0	1	2	.	0	7	12	s59	Major depressive disorder with psychotic features	.	2	2	1	0	1	0	0	0	0	0	0	0	0	0	0	0	1	Seroquel	1	0	0	0	0	0	0	0	0	1	0	0	0
s67	67	4005374-6	41232	0	22	2	1	3	0	1	0	0	1	7	5	s67	Major depressive disorder, recurrent, severe with psychotic features	.	2	2	0	0	1	0	1	0	1	0	1	1	0	0	0	0	1	Sertraline, Klonopin, Trazodone, Risperdal	4	0	0	0	1	0	1	0	1	0	1	1	0
s91	91	2055505-8	41160	0	38	2	1	44	1	1	1	0	1	7	10	s91	Major depressive disorder with psychotic features	.	2	2	0	0	0	1	0	1	1	0	0	0	1	0	0	0	1	Tegretol, Hydroxyzine, Gabapentin, Benadryl, Cymbalta	5	0	0	0	1	0	0	0	0	0	1	1	1
s127	127	1698176-3	41369	0	26	2	1	15	1	1	1	.	1	7	4	s127	Major depressive disorder with psychotic features	.	2	2	0	0	0	0	0	0	0	1	0	0	1	0	0	0	1	Wellbutrin, Vistaril	2	0	0	0	0	0	1	0	1	0	0	1	0
s132	132	4159150-4	41387	0	31	2	1	36	1	1	1	.	1	7	3	s132	Major depressive disorder with psychotic features	.	2	2	0	0	0	0	1	0	1	0	1	1	0	0	0	0	1	Trazodone, Zoloft, Klonopin	3	0	0	1	0	0	1	0	1	1	0	0	1
s137	137	1825558-8	41414	0	31	3	1	96	.	1	2	.	1	7	18	s137	Major depressive disorder with psychotic features	.	2	2	0	0	1	0	1	0	1	0	1	1	0	0	0	0	1	Zyprexa, Prazosin, Zoloft, Ativan	4	0	0	0	1	0	0	0	0	0	0	0	0
s213	213	9717059	41817	0	19	6	1	6	0	0	0	0	0	9	7	s213	Major depressive disorder with psychotic features	.	2	2	1	0	0	0	1	0	1	0	0	1	1	0	0	0	1	Hydroxyzine, Trazodone, Zoloft	3	0	0	0	0	0	0	0	0	0	0	0	0
s217	217	000018424309	42022	0	26	2	1	4	1	1	1	0	1	7	6	s217	Major depression with psychotic features	.	2	2	0	0	1	0	1	0	1	0	0	1	0	0	0	0	1	Abilify, Trazodone, Zoloft	3	0	0	0	0	0	1	0	1	0	0	1	0
s223	223	100034333946	41872	0	33	2	1	32	0	1	2	0	1	7	7	s223	Major depressive disorder, recurrent, severe with psychotic features	.	2	2	1	0	1	0	1	0	1	0	1	0	0	0	0	0	1	Latuda, Klonopin, Zoloft	3	0	0	0	1	0	1	0	1	0	1	1	0
s226	226	100034504595	41910	0	40	2	1	20	0	1	2	1	1	2	8	s226	Major depressive disorder, recurrent, with postpartum onset and psychotic features	.	2	2	0	0	1	0	1	0	1	0	0	0	0	0	0	0	1	Zoloft, Seroquel	2	0	0	0	1	0	0	0	0	1	0	0	0
s533	380373		.	1	19	3	1	24	0	1	0	0	0	7	11		SEVERE-D	.	2	2	1	0	1	0	0	0	0	0	0	0	0	0	0	0	1	risperidone, trihexyphenidyl	2	0	0	0	0	0	0	0	0	0	0	0	0
s540	388581		.	1	28	3	1	12	0	1	2	1	0	7	19		SEVERE-D	.	2	2	1	0	0	0	1	0	1	0	0	0	0	0	0	0	1	sertraline	1	0	0	0	1	0	1	0	1	0	0	0	0
s610	47		38922	2	32	0	1	5	.	1	2	1	0	7	35		PP depressed-psychotic	2	2	2	1	0	0	0	0	0	0	0	0	0	0	0	1	0	1	Lithium	1	0	0	0	0	0	0	0	0	0	0	0	0
s669	120		39798	2	31	7	1	7	.	1	1	1	0	7	126		PP depressed-psychotic	2	2	2	1	0	1	0	0	0	0	1	0	0	0	0	1	0	1	Lithium, Seroquel, imipramine	3	0	0	0	0	0	0	0	0	1	0	0	0
s717	3		38501	2	37	7	1	1	.	1	0	1	0	7	33		PP depressed-psychotic	2	2	2	1	0	0	0	0	0	0	0	0	0	0	0	1	0	1	Lithium	1	0	0	0	1	0	0	0	0	0	1	0	0
s720	9		38596	2	26	7	1	4	.	1	0	1	0	7	78		PP depressed-psychotic	2	2	2	1	0	0	0	0	0	0	0	0	0	0	0	0	0	0	None	0	0	0	0	0	0	0	0	0	0	0	0	0
s724	33		38856	2	32	9	1	17	.	1	0	1	1	7	50		PP depressed-psychotic	2	2	2	1	0	0	0	0	0	0	0	0	0	0	0	1	0	1	Lithium	1	0	0	0	1	0	0	0	0	0	0	0	0
s736	195		40606	2	33	7	1	3	.	1	1	1	1	7	35		PP depressed-psychotic	2	2	2	1	1	1	0	0	0	0	0	1	0	0	0	1	0	1	Lithium, Haldol, Seroquel, Ativan, oxazepam	5	0	0	0	1	0	0	0	0	0	1	0	0
s769	219		40948	2	21	7	1	2	.	.	.	1	.	.	15		PP depressed-psychotic	2	2	2	1	0	0	0	0	0	0	0	0	0	0	0	0	0	0	None	0	0	0	0	0	0	0	0	0	0	0	0	0
s782	225		41015	2	28	7	1	10	.	1	1	1	0	7	67		PP depressed-psychotic	2	2	2	1	0	0	0	0	0	0	0	0	0	0	0	1	0	1	Lithium	1	0	0	0	0	0	0	0	0	0	0	0	0
s786	232		41122	2	32	7	1	5	.	1	1	1	1	7	64		PP depressed-psychotic	2	2	2	1	0	0	0	0	0	0	0	0	0	0	0	1	0	1	Lithium	1	0	0	0	0	0	0	0	0	0	0	0	0
s791	237		41228	2	31	7	1	3	.	1	2	1	0	7	36		PP depressed-psychotic	2	2	2	1	0	1	0	0	0	0	0	1	0	0	0	1	0	1	Lithium, Seroquel, Ativan	3	0	0	0	0	0	0	0	0	0	0	0	0
s794	240		41242	2	34	.	1	4	.	.	.	1	.	.	64		PP depressed-psychotic	2	2	2	1	1	0	0	0	0	0	0	1	0	0	0	1	0	1	Lithium, Haldol, Ativan	3	0	0	0	0	0	0	0	0	0	0	0	0
s795	241		41264	2	38	7	1	3	.	1	0	1	0	7	160		PP depressed-psychotic	2	2	2	1	0	0	0	1	0	1	0	0	0	0	0	1	0	1	Lithium, Paroxetine	2	0	0	0	0	0	0	0	0	0	0	0	0
s807	251		41393	2	28	7	1	4	.	2	2	1	0	3	74		PP depressed-psychotic	2	2	2	1	0	0	0	0	0	0	0	0	0	0	0	1	0	1	Lithium	1	0	0	0	0	0	0	0	0	0	0	0	0
s816	138		39969	2	40	0	1	17	.	1	1	1	0	7	31		PP depressed-psychotic	2	2	2	1	0	0	0	1	0	1	0	0	0	0	0	0	0	1	Paroxetine	1	0	0	0	1	0	1	0	1	1	0	0	0
s820	263		41579	2	34	17	1	2	.	1	1	1	0	7	84		PP depressed-psychotic	2	2	2	1	0	0	0	0	0	0	0	0	0	0	0	1	0	1	Lithium	1	0	0	0	0	0	0	0	0	0	0	0	0
s823	266		41605	2	33	7	1	13	.	1	1	1	1	7	93		PP depressed-psychotic	2	2	2	1	0	1	0	0	0	0	0	0	0	0	0	1	0	1	Lithium, seroquel	2	0	0	0	0	0	0	0	0	0	0	0	0
s829	272		41735	2	28	7	1	1	.	1	1	1	1	7	22		PP depressed-psychotic	2	2	2	1	1	0	0	0	0	0	0	1	0	0	0	0	0	1	Haldol, Ativan	2	0	0	0	0	0	0	0	0	0	0	0	0
s876	315		42711	2	27	7	1	3	.	1	0	1	0	7	96		PP depressed-psychotic	2	2	2	1	0	1	0	0	0	0	0	1	0	0	0	1	0	1	Lithium, Zyprexa, Ativan	3	0	0	0	0	0	0	0	0	0	0	0	0
s251	251	100035176492	42074	0	27	2	1	8	0	1	2	1	0	2	22	s251	MDD with PF	.	2	2	1	0	1	0	0	0	0	0	1	1	0	0	1	0	1	Klonopin, Lithium, Risperdal, Trazodone	4	1	3	0	1	0	0	0	0	0	0	0	0
s524	387834		.	1	34	3	1	32	0	1	0	0	1	7	32		SEVERE-D	.	2	2	1	0	0	0	1	0	1	0	1	0	0	0	0	0	1	fluoxetine, clonazepam	2	1	5	0	0	0	1	1	1	0	0	0	0
	405760			1	27	3	1	16	1	1	1	0	1	7	10		SEVERE-D with psychotic symptoms		2	2	1	0	1	0	1	0	1	0	1	0	0	0	0	0	1	Sertraline,risperidone,lorazepam	3	1	3	0	0	0	0	0	0	0	0	0	0
	412757			1	25	3	1	2	0	1	0	0	1	10	21		SEVERE-D with psychotic symptoms		2	2	1	0	1	0	0	1	0	1	0	0	0	0	0	0	1	risperidone,mirtazapine	2	1	6
	396804				33		1	20
[truncated: 52 more columns]

## Sheet: ThreeSites_wEPDS
SUBID	ogsubid	mrn	AdmitDate	site	age	raceorigin	postpartum	postweek	abortmiscarr	martial	education	annualincome	parity	livewith	los	SUBID	officialdischdiag	K_phenomenology	newddcode	kgroup	firstonset	btypicaldc	batypicaldc	bmoodstabildc	bssridc	bsnridc	snrissridc	bothantidepresdc	bbzddc	bsleepaiddc	botherantianxietydc	bstimulantdc	blithiumdc	blamictaldc	dc_med	dc_med_list	numberdc_meds	ect	ect_n	btypicalprior	batypicalprior	bmoodstabilprior	bssriprior	bsnriprior	snrissriprior	bothantidepresprior	bbzdprior	bsleepaidprior	botherantianxietyprior
s6	6	1607596-2	40771	0	18	0	1	48	0	1	0	.	1	10	6	s6	Major depressive disorder with psychotic features	.	2	2	0	0	0	0	1	0	1	0	0	1	0	0	0	0	1	Sertraline, Prazosin	2	0	0	0	0	0	0	0	0	0	0	0	0
s28	28	2009222-7	40793	0	27	0	1	2	.	1	2	.	0	7	5	s28	Major depressive disorder with psychotic features	.	2	2	1	0	0	0	1	0	1	0	1	1	0	0	0	0	1	Zoloft, Trazodone, Klonopin	3	0	0	0	0	0	1	0	1	0	1	0	0
s56	56	1380977-7	40815	0	43	1	1	36	1	3	.	.	1	3	8	s56	Major depressive disorder with psychotic features	.	2	2	1	0	0	0	1	0	1	0	0	1	0	0	0	0	1	Celexa, Trazodone	2	0	0	0	0	0	0	0	0	0	0	0	0
s59	59	2017678-0	40853	0	26	2	1	6	0	1	2	.	0	7	12	s59	Major depressive disorder with psychotic features	.	2	2	1	0	1	0	0	0	0	0	0	0	0	0	0	0	1	Seroquel	1	0	0	0	0	0	0	0	0	1	0	0	0
s67	67	4005374-6	41232	0	22	2	1	3	0	1	0	0	1	7	5	s67	Major depressive disorder, recurrent, severe with psychotic features	.	2	2	0	0	1	0	1	0	1	0	1	1	0	0	0	0	1	Sertraline, Klonopin, Trazodone, Risperdal	4	0	0	0	1	0	1	0	1	0	1	1	0
s91	91	2055505-8	41160	0	38	2	1	44	1	1	1	0	1	7	10	s91	Major depressive disorder with psychotic features	.	2	2	0	0	0	1	0	1	1	0	0	0	1	0	0	0	1	Tegretol, Hydroxyzine, Gabapentin, Benadryl, Cymbalta	5	0	0	0	1	0	0	0	0	0	1	1	1
s102	102	1085229-1	41227	0	20	5	1	3	0	0	0	0	1	3	5	s102	Postpartum psychosis	.	1	1	1	0	1	0	0	0	0	0	0	0	0	0	0	0	1	Risperdal	1	0	0	0	0	0	0	0	0	0	0	0	0
s118	118	4173410-4	41318	0	38	0	1	0	0	1	0	1	1	7	8	s118	Bipolar disorder Type I with psychotic features, most recent episode mania	.	0	0	0	1	0	1	0	0	0	0	1	0	0	0	0	0	1	Depakote, Haldol, Ativan	3	0	0	0	0	0	0	0	0	0	0	1	0
s127	127	1698176-3	41369	0	26	2	1	15	1	1	1	.	1	7	4	s127	Major depressive disorder with psychotic features	.	2	2	0	0	0	0	0	0	0	1	0	0	1	0	0	0	1	Wellbutrin, Vistaril	2	0	0	0	0	0	1	0	1	0	0	1	0
s132	132	4159150-4	41387	0	31	2	1	36	1	1	1	.	1	7	3	s132	Major depressive disorder with psychotic features	.	2	2	0	0	0	0	1	0	1	0	1	1	0	0	0	0	1	Trazodone, Zoloft, Klonopin	3	0	0	1	0	0	1	0	1	1	0	0	1
s137	137	1825558-8	41414	0	31	3	1	96	.	1	2	.	1	7	18	s137	Major depressive disorder with psychotic features	.	2	2	0	0	1	0	1	0	1	0	1	1	0	0	0	0	1	Zyprexa, Prazosin, Zoloft, Ativan	4	0	0	0	1	0	0	0	0	0	0	0	0
s178	178	2115251-7	41620	0	37	2	1	19	0	1	2	0	0	7	32	s178	Bipolar disorder not otherwise specified, postpartum onset, mixed episode, severe, without psychotic features	.	3	0	0	0	1	0	0	0	0	0	1	0	1	0	1	0	1	Xanax, Ativan, Seroquel, Lithium, Gabapentin	5	1	6	1	1	0	0	0	0	0	1	1	1
s182	182	4260162-5	41631	0	33	1	1	16	1	1	2	.	1	7	11	s182	Psychosis NOS	.	4	1	0	0	1	0	0	0	0	0	0	0	0	0	0	0	1	Zyprexa	1	0	0	0	1	0	0	0	0	0	0	0	0
s190	190	2088880-6	41696	0	35	2	1	58	0	1	2	1	0	7	6	s190	Bipolar disorder type I, severe, most recent episode manic with psychotic features	.	0	0	1	0	1	1	0	0	0	0	1	0	0	0	0	0	1	Depakote, Zyprexa, Klonopin	3	0	0	0	1	1	0	0	0	0	1	0	0
s193	193	1512790-5	41737	0	27	2	1	11	1	0	0	0	1	3	8	s193	Psychotic Disorder NOS	.	4	1	1	1	0	0	0	0	0	0	1	0	0	0	1	0	1	Haldol, Ativan, Cogentin, Lithium	4	0	0	0	0	0	0	0	0	0	0	0	0
s200	200	2117937-9	41676	0	23	1	1	2	.	0	0	.	1	8	14	s200	Psychotic Disorder NOS with hypoactive catatonic features	.	4	1	1	0	0	0	0	0	0	0	1	0	0	0	0	0	1	Ativan	1	0	0	0	0	0	0	0	0	0	0	0	0
s201	201	0609033-6	41659	0	29	1	1	32	.	1	1	.	1	9	1	s201	Psychosis NOS	.	4	1	1	0	0	0	0	0	0	0	0	1	0	0	0	0	1	Trazodone	1	0	0	0	0	0	0	0	0	0	0	0	0
s205	205	2124462-9	41706	0	33	2	1	48	.	1	2	.	0	7	13	s205	Psychosis NOS	.	4	1	0	0	1	0	1	0	1	0	0	1	0	0	0	0	1	Paxil, Risperdal, Trazodone	3	1	5	0	1	0	1	0	1	0	1	0	0
s212	212	100034066389	41808	0	37	1	1	8	0	1	2	1	1	7	8	s212	Postpartum psychosis	.	1	1	1	0	1	0	0	0	0	0	0	0	0	0	0	0	1	Risperdal	1	0	0	0	0	0	0	0	0	0	0	0	0
s213	213	9717059	41817	0	19	6	1	6	0	0	0	0	0	9	7	s213	Major depressive disorder with psychotic features	.	2	2	1	0	0	0	1	0	1	0	0	1	1	0	0	0	1	Hydroxyzine, Trazodone, Zoloft	3	0	0	0	0	0	0	0	0	0	0	0	0
s217	217	000018424309	42022	0	26	2	1	4	1	1	1	0	1	7	6	s217	Major depression with psychotic features	.	2	2	0	0	1	0	1	0	1	0	0	1	0	0	0	0	1	Abilify, Trazodone, Zoloft	3	0	0	0	0	0	1	0	1	0	0	1	0
s223	223	100034333946	41872	0	33	2	1	32	0	1	2	0	1	7	7	s223	Major depressive disorder, recurrent, severe with psychotic features	.	2	2	1	0	1	0	1	0	1	0	1	0	0	0	0	0	1	Latuda, Klonopin, Zoloft	3	0	0	0	1	0	1	0	1	0	1	1	0
s226	226	100034504595	41910	0	40	2	1	20	0	1	2	1	1	2	8	s226	Major depressive disorder, recurrent, with postpartum onset and psychotic features	.	2	2	0	0	1	0	1	0	1	0	0	0	0	0	0	0	1	Zoloft, Seroquel	2	0	0	0	1	0	0	0	0	1	0	0	0
s238	238	100034715035	41956	0	35	2	1	12	1	1	1	0	1	7	12	s238	Postpartum psychosis	.	1	1	0	0	0	1	1	0	1	0	0	1	0	0	0	0	1	Celexa, Depakote, Trazodone	3	0	0	0	0	1	0	0	0	0	1	0	0
s251	251	100035176492	42074	0	27	2	1	8	0	1	2	1	0	2	22	s251	MDD with PF	.	2	2	1	0	1	0	0	0	0	0	1	1	0	0	1	0	1	Klonopin, Lithium, Risperdal, Trazodone	4	1	3	0	1	0	0	0	0	0	0	0	0
s297	297	100041552231	42398	0	28	2	1	18	0	1	2	1	0	7	7	s297	Postparum psychosis, mainly characterized by paranoia	.	1	1	0	0	1	0	0	0	0	0	1	0	0	0	0	0	1	Risperidone, Clonazepam	2	0	0	0	0	0	0	0	0	0	1	0	0
s270	270	11529716	42178	0	26	1	1	18	0	0	1	0	1	3	13	s270	Bipolar affective disorder with psychotic features (manic), post partum exacerbation	.	0	0	0	0	1	0	0	0	0	0	0	1	0	0	1	0	1	Lithium, Zyprexa, Trazodone	3	0	0	0	1	0	0	0	0	0	0	0	0
s282	282	100040594440	42277	0	33	2	1	3	0	1	2	1	0	7	8	s282	Bipolar disorder, mixed, with psychotic features	.	3	0	1	0	1	0	0	0	0	0	0	0	0	0	1	0	1	Risperdal, Lithium	2	0	0	0	1	0	0	0	0	0	0	0	0
s299	299	000020115689	30216	0	29	2	1	3	0	1	2	1	0	7	9	s299	Bipolar I Disorder, current episode manic with psychotic features	.	0	0	0	0	1	0	0	0	0	0	0	0	1	0	0	0	1	Risperdal, Benadryl	2	0	0	0	0	0	0	0	0	0	0	0	0
s501	392410		.	1	29	3	1	32	0	1	3	0	1	7	20		Acute transient psychotic disorder	.	4	1	1	0	1	0	0	0	0	0	0	0	0	0	0	0	1	risperidone,trihexyphenidyl	2	1	5	0	0	0	0	0	0	0	0	0	0
s502	392531		.	1	34	3	1	8	0	1	3	1	1	7	19		1st Episode Mania with psychotic symptoms	.	0	0	1	0	1	1	0	0	0	0	0	0	0	0	0	0	1	divalproex, quetiapine	2	0	0	0	0	0	0	0	0	0	0	0	0
s503	303264		.	1	26	3	1	54	1	1	0	0	1	10	15		PSYCHOSISNOS	.	4	1	0	1	1	0	0	0	0	0	0	0	0	0	0	0	1	risperidone,trihexyphenidyl, inj.fluphenazine	3	0	0	0	1	0	0	0	0	0	0	0	0
s504	358150		.	1	23	3	1	1	0	1	0	0	1	7	25		PSYCHOSISNOS	.	4	1	0	0	1	0	0	0	0	0	0	0	0	0	0	0	1	risperidone,trihexiphenidyl	2	1	6	0	0	0	0	0	0	0	0	0	0
s507	334553		.	1	24	3	1	20	0	1	1	0	1	7	28		PSYCHOSISNOS	.	4	1	0	0	1	0	1	0	1	0	0	0	0	0	0	0	1	fluoxetine, olanzapine	2	0	0	0	1	0	1	0	1	0	0	0	0
s508	347189		.	1	24	3	1	4	0	1	3	0	1	7	26		PSYCHOSISNOS	.	4	1	0	0	1	0	0	0	0	0	0	0	0	0	0	0	1	olanzapine	1	0	0	0	0	0	0	0	0	0	0	0	0
s509	352150		.	1	26	3	1	8	0	1	0	0	1	10	14		BPAD severe depression with psychotic symptoms	.	3	0	0	0	1	0	0	0	0	0	0	0	0	0	0	0	1	olanzapine,fluoxetine	2	1	4	0	1	0	0	0	0	0	0	0	0
s511	389050		.	1	38	3	1	8	0	1	0	0	0	10	30		1st Episode Mania with psychotic symptoms	.	0	0	1	0	1	0	0	0	0	0	0	0	0	0	0	0	1	olanzapine,chlorpromazine	3	1	8	0	0	0	0	0	0	0	0	0	0
s512	382241		.	1	23	3	1	10	0	1	0	0	1	10	22		Acute transient psychotic disorder	.	4	1	1	0	1	0	0	0	0	0	0	0	0	0	0	0	1	risperidone, trihexyphenidyl,chlorpromazine	3	1	6	0	0	0	0	0	0	0	0	0	0
s513	351153		.	1	36	3	1	12	1	1	0	0	1	10	27		BPAD-Mixed episode	.	3	0	0	0	1	1	0	0	0	0	0	0	0	0	0	0	1	olanzapine,valproate	2	0	0	0	1	0	0	0	0	0	0	0	0
s515	385648		.	1	19	3	1	3	0	1	1	0	0	7	26		PSYCHOSISNOS	.	4	1	1	0	1	0	0	0	0	0	0	0	0	0	0	0	1	olanzapine	1	0	0	0	0	0	0	0	0	0	0	0	0
s518	382632		.	1	21	3	1	1	0	1	3	0	0	10	15		PSYCHOSISNOS	.	4	1	.	0	1	1	0	0	0	0	0	0	0	0	0	0	1	valproic acid, olanzapine	2	1	6	0	1	1	0	0	0	0	0	0	0
s519	384799		.	1	33	3	1	12	0	1	0	0	0	7	16		BPAD-mania with psychotic symptoms	.	0	0	0	0	1	0	0	0	0	0	0	0	0	0	0	0	1	risperidone, trihexyphenidyl	2	1	6	0	1	1	0	0	0	0	0	0	0
s520	388273		.	1	30	3	1	12	0	1	0	0	1	10	18		BPAD mixed affective with psychotic symtoms	.	3	0	0	0	1	0	0	0	0	0	0	0	0	0	0	0	1	risperidone, trihexyphenidyl	2	0	0	0	0	0	0	0	0	0	0	0	0
s521	386051		.	1	22	3	1	24	1	1	1	0	1	7	40		Acute transient psychotic disorder	.	4	1	1	0	1	0	0	0	0	0	0	0	0	0	0	0	1	olanzapine	1	0	0	0	0	0	0	0	0	0	0	0	0
s522	381492		.	1	21	3	1	6	1	1	0	0	0	7	19		BPAD Mania with psychotic symtoms	.	0	0	0	0	1	1	0	0	0	0	0	0	0	0	0	0	1	risperidone, trihexyphenidyl, valproic acid	3	1	6	0	0	0	0	0	0	0	0	0	0
s523	382588		.	1	19	3	1	12	0	1	1	0	0	7	17		PSYCHOSISNOS	.	4	1	1	0	1	0	0	0	0	0	0	0	0	0	0	0	1	risperidone, trihexyphenidyl	2	1	5	0	0	0	0	0	0	0	0	0	0
s524	387834		.	1	34	3	1	32	0	1	0	0	1	7	32		SEVERE-D	.	2	2	1	0	0	0	1	0	1	0	1	0	0	0	0	0	1	fluoxetine, clonazepam	2	1	5	0	0	0	1	1	1	0	0	0	0
s525	389821		.	1	24	3	1	2	0	1	0	1	0	7	24		PSYCHOSISNOS	.	4	1	1	0	1	0	0	0	0	0	0	0	0	0	0	0	1	risperidone, trihexyphenidyl	2	1	4	0	0	0	0	0	0	0	0	0	0
s526	389299		.	1	20	3	1	54	0	1	0	0	0	7	72		BPAD-mania with psychotic symptoms	.	0	0	0	1	0	1	0	0	0	0	0	0	0	0	1	0	1	haloperidol, llithium, valproic acid	3	1	12	0	1	1	0	0	0	0	0	0	0
s528	379392		.	1	28	3	1	24	0	1	1	0	1	7	17		PSYCHOSISNOS	.	4	1	1	0	1	0	0	0	0	0	0	0	0	0	0	0	1	olanzapine	1	0	0	0	0	0	0	0	0	0	0	0	0
s530	379610		.	1	30	3	1	2	1	1	2	0	1	7	26		BPAD-mania with psychotic symptoms	.	0	0	0	0	1	0	0	0	0	0	0	0	0	0	0	0	1	risperidone, trihexyphenidyl,valproate,chlorpromazine	4	1	10	0	1	0	0	0	0	0	0	0	0
s532	350647		.	1	36	3	1	12	0	1	0	0	1	7	8		BPAD-mania with psychotic symptoms	.	0	0	0	0	1	0	0	0	0	0	0	0	0	0	0	0	1	risperdone	1	1	4	0	1	0	0	0	0	0	0	0	0
s533	380373		.	1	19	3	1	24	0	1	0	0	0	7	11		SEVERE-D	.	2	2	1	0	1	0	0	0	0	0	0	0	0	0	0	0	1	risperidone, trihexyphenidyl	2	0	0	0	0	0	0	0	0	0	0	0	0
s534	237663		.	1	34	3	1	36	0	1	3	0	1	7	20		PSYCHOSISNOS	.	4	1	1	0	1	1	0	0	0	0	0	0	0	0	0	0	1	risperidone, trihexyphenidyl, valproic acid	3	1	5	0	0	0	0	0	0	0	0	0	0
s535	380643		.	1	21	3	1	36	0	1	0	1	0	7	16		PSYCHOSISNOS	.	4	1	0	0	1	0	0	0	0	0	0	0	0	0	1	0	1	olanzapine	1	1	6	0	0	0	0	0	0	0	0	0	0
s536	356175		.	1	32	3	1	6	0	1	2	1	0	7	11		BPAD-mania with psychotic symptoms	.	0	0	0	0	1	0	0	0	0	0	0	0	0	0	0	0	1	quetiapine	1	1	4	0	1	1	0	0	0	0	0	0	0
s537	210178		.	1	30	3	1	20	0	1	0	1	0	7	8		BPAD-mania with psychotic symptoms	.	0	0	0	0	1	0	0	0	0	0	0	0	0	0	0	0	1	aripiprazole	1	1	3	0	1	0	0	0	0	0	0	0	0
s538	381376		.	1	21	3	1	20	0	1	0	1	0	10	8		PSYCHOSISNOS	.	4	1	1	0	1	0	0	0	0	0	0	0	0	0	0	0	1	olanzapine	1	0	0	0	0	0	0	0	0	0	0	0	0
s539	383989		.	1	28	3	1	1	1	1	1	1	1	7	27		BPAD-mania with psychotic symptoms	.	0	0	0	0	1	0	0	0	0	0	0	0	0	0	0	0	1	olanzapine	1	1	5	0	1	0	0	0	0	0	0	0	0
s540	388581		.	1	28	3	1	12	0	1	2	1	0	7	19		SEVERE-D	.	2	2	1	0	0	0	1	0	1	0	0	0	0	0	0	0	1	sertraline	1	0	0	0	1	0	1	0	1	0	0	0	0
s541	386905		.	1	24	3	1	4	0	1	0	0	0	10	11		PSYCHOSISNOS	.	4	1	1	0	1	0	0	0	0	0	0	0	0	0	0	0	1	risperidone, trihexyphenidyl	2	0	0	0	0	0	0	0	0	0	0	0	0
s542	271607		.	1	22	3	1	8	0	1	1	0	1	7	11		PSYCHOSISNOS	.	4	1	0	0	1	0	0	0	0	0	0	0	0	0	0	0	1	aripiprazole	1	1	4	0	0	0	0	0	0	0	0	0	0
s545	386851		.	1	29	3	1	12	2	1	0	0	1	10	14		Acute transient psychotic disorder	.	4	1	1	0	1	0	0	0	0	0	0	0	0	0	0	0	1	olanzapine	1	1	6	0	0	0	0	0	0	0	0	0	0
s546	387168		.	1	24	3	1	1	0	1	2	0	0	10	28		BPAD-mania with psychotic symptoms	.	0	0	0	0	1	1	0	0	0	0	0	0	0	0	0	0	1	risperidone, trihexyphenidyl, valproic acid	3	1	6	0	0	0	0	0	0	0	0	0	0
s547	386863		.	1	22	3	1	1	0	1	0	0	1	10	12		Acute transient psychotic disorder	.	4	1	1	0	1	0	0	0	0	0	0	0	0	0	0	0	1	olanzapine	1	1	5	0	0	0	0	0	0	0	0	0	0
s551	381694		.	1	19	3	1	12	0	1	0	0	0	7	29		1st Episode Mania with psychotic symptoms	.	0	0	1	0	1	0	0	0	0	0	0	0	0	0	0	0	1	olanzapine	1	1	9	0	0	0	0	0	0	0	0	0	0
s552	380036		.	1	31	3	1	16	0	1	0	0	0	10	34		BPAD-mania with psychotic symptoms	.	0	0	0	0	1	0	0	0	0	0	0	0	0	0	0	0	1	risperidone, trihexyphenidyl	2	0	0	0	1	0	0	0	0	0	0	0	0
s553	385115		.	1	43	3	1	20	0	1	3	1	1	10	18		PSYCHOSISNOS	.	4	1	1	0	1	0	0	0	0	0	0	0	0	0	0	0	1	risperidone, trihexyphenidyl	2	0	0	0	0	0	0	0	0	0	0	0	0
s554	383405		.	1	23	3	1	22	0	1	1	1	1	7	42		PSYCHOSISNOS	.	4	1	1	0	1	0	0	0	0	0	0	0	0	0	0	0	1	risperidone, trihexyphenidyl	2	0	0	0	0	0	0	0	0	0	0	0	0
s555	381507		.	1	20	3	1	4	0	1	0	0	0	7	19		BPAD Mania with psychotic symtoms	.	0	0	1	0	1	1	0	0	0	0	0	0	0	0	0	0	1	risperidone, trihexyphenidyl, valproic acid	3	1	6	0	0	0	0	0	0	0	0	0	0
s556	372371		.	1	26	3	1	54	0	1	3	0	0	10	28		PSYCHOSISNOS	.	4	1	0	0	1	0	0	0	0	0	0	0	0	0	0	0	1	olanzapine	1	0	0	0	1	0	0	0	0	0	0	0	0
s557	.		.	1	24	3	1	.	0	1	.	0	0	10	15		BPAD-mania with psychotic symptoms	.	0	0	.	0	1	0	0	0	0	0	0	0	0	0	0	0	1	risperidone, trihexyphenidyl	2	1	5	0	1	0	0	0	0	0	0	0	0
s558	392019		.	1	28	3	1	16	0	1	1	0	1	10	25		PSYCHOSISNOS	.	4	1	1	0	1	0	0	0	0	0	0	0	0	0	0	0	1	quetiapine	1	0	0	0	0	0	0	0	0	0	0	0	0
s559	393822		.	1	28	3	1	20	0	1	3	1	1	10	12		PSYCHOSISNOS	.	4	1	1	0	1	0	0	0	0	0	0	0	0	0	0	0	1	risperidone, trihexyphenidyl	2	0	0	0	0	0	0	0	0	0	0	0	0
s560	394051		.	1	28	3	1	32	0	1	3	0	1	10	18		PSYCHOSISNOS	.	4	1	1	0	1	0	0	0	0	0	0	0	0	0	0	0	1	risperidone, trihexyphenidyl	2	0	0	0	0	0	0	0	0	0	0	0	0
s561	394636		.	1	28	3	1	20	1	1	3	1	0	7	19		PSYCHOSISNOS	.	4	1	0	0	1	0	0	0	0	0	0	0	0	0	0	0	1	olanzapine	1	0	0	0	0	0	1	0	1	0	0	0	0
s563	362163		.	1	22	3	1	6	0	1	3	0	0	10	18		BPAD-mania with psychotic symptoms	.	0	0	0	0	1	0	0	0	0	0	0	0	0	0	0	0	1	risperidone, trihexyphenidyl	2	1	5	0	1	0	0	0	0	0	0	0	0
	363301			1	30	3	1	8	0	1	3	0	1	10	10		BPAD severe depressionwithout psychotic symptoms		3	0	0	0	1	0	0	0	0	0	0	0	0	0	0	0	2	risperidone, trihexyphenidyl	2	0	0	0	1	0	0	0	0	0	0	0	0
	340245			1	32	3	1	8	1	1	0	0	1	5	10		BPAD mixed affective with psychotic symtoms		0	0	0	0	1	1	0	0	0	0	0	0	0	0	0	0	1	quetiapine, valproate	2	1	3	1	1	1	0	0	0	0	0	0	0
	397464			1	22	3	1	28	1	1	1	0	1	7	17		Acute transient psychotic disorder		1	1	1	0	1	0	0	0	0	0	0	0	0	0	0	0	1	olanzapine	1	1	4	0	0	0	0	0	0	0	0	0	0
	397019			1	27	3	1	28	1	1	1	0	1	10	14		BPAD-mania with psychotic symptoms		0	0	0	0	1	1	0	0	0	0	1	0	0	0	0	0	1	olanzapine, valproate	2	0	0	0	0	0	0	0	0	0	0	0	0
	501215			1	21	3	1	20	0	4	1	0	0	5	15		BPAD-mania with psychotic symptoms		0	0	0	1	1	0	0	0	0	0	0	0	0	0	0	0	1	olanzapine, chlorpromazine	2	1	4	0	0	0	0	0	0	0	0	0	0
	289315			1	28	3	1	1	0	1	2	1	0	10	21		PSYCHOSISNOS		4	1	0	0	1	0	0	0	0	0	0	0	0	0	0	0	1	risperidone, trihexyphenidyl	2	1	8	0	0	0	0	0	0	0	0	0	0
	398719			1	23	3	1	16	1	1	0	0	1	7	14		BPAD-mania with psychotic symptoms		0	0	0	0	1	0	0	0	0	0	0	0	0	0	0	0	1	olanzapine	1	1	5	0	0	0	0	0	0	0	0	0	0
	397810			1	25	3	1	2	1	1	0	0	1	5	15		Postpartum psychosis		1	1	1	0	1	0	0	0	0	0	0	0	0	0	0	0	1	risperidone, trihexyphenidyl	2	0	0	0	0	0	0	0	0	0	0	0	0
	398281			1	20	3	1	12	0	1	0	1	0	5	26		first episode- mixed affective state		3	0	1	0	1	0	0	0	0	0	0	0	0	0	0	0	1	olanzapine	1	1	6	0	0	0	0	0	0	0	0	0	0
	399330			1	28	3	1	24	0	1	3	1	1	7	10		BPAD severe depressionwithout psychotic symptoms		3	0	0	0	1	0	1	1	1	0	0	1	0	0	0	0	1	venlafaxine, mirtazepine, Trazodone, olanzapine	4	0	0	0	1	0	1	1	1	0	0	1	0
	400333			1	20	3	1	6	1	1	0	0	1	10	21		First episode- mania with psychotic symptoms		0	0	1	1	1	0	0	0	0	0	0	0	0	0	0	0	1	risperidone, chlorpromazine, trihexiphenidyl	3	1	7	0	0	0	0	0	0	0	0	0	0
	824395			1	20	3	1	4	0	1	0	0	0	5	25		BPAD Mania with psychotic symtoms		0	0	0	0	1	1	0	0	0	0	1	0	0	0	0	0	1	carbamazepine, aripiprazole lorazepam, baclofen, syndopa	5	0	0	0	1	0	0	0	0	0	1	0	0
	400384			1	26	3	1	40	1	1	0	0	1	10	19		PSYCHOSISNOS		1	1	0	0	0	0	0	0	0	0	0	0	0	0	0	0	1	olanzapine	1	0	0	0	0	0	0	0	0	0	0	0	0
	332563			1	25	3	1	20	0	1	0	0	1	10	16		BPAD-mania with psychotic symptoms		0	0	0	0	1	0	0	0	0	0	0	0	0	0	0	0	1	olanzapine	1	1	4
	400602			1	30	3	1	12	0	1	1	0	1	1	90		PSYCHOSISNOS		4	1	0	0	1	0	0	0	0	0	0	0	0	0	0	0	1	risperidone, trihexyphenidyl	2	0	0
	400582			1	21	3	1	2	0	1	0	0	0	5	22		BPAD-mania with psychotic symptoms		0	0	0	0	1	0	0	0	0	0	0	0	0	0	0	0	1	olanzapine, trihexyphenidyl	2	1	6	0	0	0	0	0	0	0	0	0	0
	400952			1	22	3	1	1	0	1	0	0	0	10	16		Postpartum psychosis		1	1	1	0	1	0	0	0	0	0	1	0	0	0	0	0	1	olanzapine	1	1	6	0	0	0	0	0	0	0	0	0	0
	401990			1	22	3	1	24	0	1	1	0	0	10	19		Postpartum psychosis		1	1	1	0	1	0	0	0	0	0	0	0	0	0	0	0	1	olanzapine, trihexyphenidyl	2	1	7	0	0	0	0	0	0	0	0	0	0
	402110			1	21	3	1	2	0	1	0	0	0	7	22		First episode- mania with psychotic symptoms		0	0	1	1	1	0	0	0	0	0	0	0	0	0	0	0	1	risperidone, chlorpromazine, trihexiphenidyl	3	1	8	0	0	0	0	0	0	0	0	0	0
	334355			1	22	3	1	10	0	1	0	0	1	10	22		BPAD-mania with psychotic symptoms		0	0	0	0	1	0	0	0	0	0	0	0	0	0	0	0	1	olanzapine	1	0	0	0	0	0	0	0	0	0	0	0	0
	403083			1	25	3	1	32	0	1	0	1	0	7	18		first episode- mixed affective state with psychotic symptoms		3	0	1	0	1	0	0	0	0	0	0	0	0	0	0	0	1	olanzapine	1	0	0	0	0	0	0	0	0	0	0	0	0
	403404			1	25	3	1	6	0	1	0	0	1	10	24		Postpartum psychosis		1	1	1	0	1	0	0	0	0	0	0	0	0	0	0	0	1	risperidone, trihexyphenidyl	2	1	7	0	0	0	0	0	0	0	0	0	0
	402435			1	19	3	1	20	0	1	0	0	0	10	7		first episode- mixed affective state with psychotic symptoms		3	0	1	0	1	0	0	0	0	0	1	0	0	0	0	0	1	olanzapine, lorazepam	2	0	0	0	0	0	0	0	0	0	0	0	0
	364591			1	37	3	1	40	0	1	2	0	1	7	38		BPAD in remission		0	0	0	0	0	1	0	0	0	0	0	0	0	0	0	0	1	valproate, olanzapine	1	0	0
	403943			1	33	3	1	28	1	1	3	0	1	10	20		Postpartum psychosis		1	1	1	0	1	0	0	0	0	0	0	0	0	0	0	0	1	risperidone, trihexyphenidyl	2	1	7	0	0	0	0	0	0	0	0	0	0
	390051			1	20	3	1	8	0	1	3	0	0	10	18		PSYCHOSISNOS		4	1	0	0	1	0	0	0	0	0	0	0	0	0	0	0	1	risperidone, trihexyphenidyl	2	0	0
	383369			1	29	3	1	24	1	1	0	0	1	10	22		PSYCHOSISNOS		4	1	0	1	1	0	0	0	0	0	0	0	0	0	0	0	1	risperidone, trihexyphenidyl, fluphenazine	3	1	5
	400678			1	31	3	1	12	0	1	0	1	0	10	30		PSYCHOSISNOS		4	1	0	0	1	0	1	0	1	0	0	0	0	0	0	0	1	risperidone, trihexyphenidyl, fluoxetine	3	1	6	0	0	0	0	0	0	0	0	0	0
	343785			1	24	3	1	3	0	1	0	0	0	7	14		BPAD-mania without psychotic symptoms		0	0	0	0	1	0	0	0	0	0	0	0	0	0	0	0	1	olanzapine	1	1	4
	395543			1	28	3	1	3	0	1	0	0	0	10	7		Acute transient psychotic disorder		1	1	1	0	1	0	0	0	0	0	0	0	0	0	0	0	1	risperidone, trihexyphenidyl	2	0	0
	395801			1	26	3	1	5	0	1	2	1	0	7	7		Acute transient psychotic disorder		1	1	1	0	1	0	0	0	0	0	1	0	0	0	0	0	1	risperidone, trihexyphenidyl	2	0	0	0	0	0	0	0	0	0	0	0	0
	275120			1	39	3	1	16	1	1	0	0	1	7	12		BPAD severe depression with psychotic symptoms		3	0	0	0	1	1	0	0	0	0	0	0	0	0	0	0	1	risperidone, trihexyphenidyl, valproate	3	1	4
	319033			1	36	3	1	20	1	1	0	1	1	10	10		PSYCHOSISNOS		4	1	0	1	1	0	0	0	0	0	0	0	0	0	0	0	1	haloperidol, quetiapine	2	0	0
	271174			1	25	3	1	12	0	1	0	0	0	7	23		BPAD mixed affective with psychotic symtoms		3	0	0	0	1	0	0	0	0	0	0	0	0	0	0	0	1	olanzapine	1	1	6	0	1	0	0	0	0	0	0	0	0
	405760			1	27	3	1	16	1	1	1	0	1	7	10		SEVERE-D with psychotic symptoms		2	2	1	0	1	0	1	0	1	0	1	0	0	0	0	0	1	Sertraline,risperidone,lorazepam	3	1	3	0	0	0	0	0	0	0	0	0	0
	404325			1	33	3	1	8	0	1	2	1	0	10	30		BPAD mixed affective with psychotic symtoms		3	0	1	0	1	0	1	0	1	0	0	0	0	0	0	0	1	olanzaoine,escitalopram	2	1	6	0	1	0	1	0	1	0	0	0	0
	351074			1	24	3	1	12	1	1	2	1	1	10	16		BPAD-mania with psychotic symptoms		0	0	0	1	1	0	0	0	0	0	0	0	0	0	0	0	1	risperidone, trihexyphenidyl,chlopromazine	3	1	6
	405235			1	24	3	1	32	0	1	1	1	0	10	17		BPAD-mania with psychotic symptoms		0	0	0	0	1	0	0	0	0	0	0	0	0	0	0	0	1	olanzapine	1	1	6
	406856			1	22	3	1	4	0	1	2	0	0	10	13		BPAD-mania with psychotic symptoms		0	0	0	0	1	0	0	0	0	0	0	0	0	0	0	0	1	olanzapine	1	1	6
	408038			1	28	3	1	18	0	1	2	0	0	7	16		BPAD-mania with psychotic symptoms		0	0	0	0	1	0	0	0	0	0	0	0	0	0	0	0	1	risperidone, trihexiphenidyl	2	1	6
	408183			1	26	3	1	12	0	1	2	1	0	10	30		BPAD-mania with psychotic symptoms		0	0	0	0	1	1	0	0	0	0	0	0	0	0	0	0	1	olanzapine,valproate	2	1	7
	410447			1	32	3	1	10	0	1	1	1	1	10	12		Postpartum psychosis		1	1	1	0	1	0	0	0	0	0	1	0	0	0	0	0	1	risperidone,trihexiphenidyl	3	1	3
	411595			1	37	3	1	20	1	1	0	0	1	5	30		BPAD mixed affective with psychotic symtoms		3	0	0	0	1	1	0	0	0	0	0	0	0	0	0	0	1	risperidone,valproate,trihxiphenidyl	3	0	0
	411279			1	28	3	1	12	1	1	1	1	1	10	18		BPAD mixed affective with psychotic symtoms		3	0	1	0	1	0	0	0	0	0	0	0	0	0	0	0	1	risperidone,trihexiphenidyl	2	1	6
	329457			1	27	3	1	8	0	1	0	0	1	7	25		BPAD-mania with psychotic symptoms		0	0	0	0	1	0	0	0	0	0	0	0	0	0	0	0	1	olanzapine	1	1	7
	411568			1	36	3	1	32	0	1	0	0	1	7	18		BPAD-mania with psychotic symptoms		0	0	0	0	1	0	0	0	0	0	0	0	0	0	0	0	1	olanzapine	1	1	6
	411350			1	30	3	1	28	0	1	2	0	1	7	60		Postpartum psychosis		1	1	1	0	1	0	1	0	1	0	0	0	0	0	0	0	1	olanzapine,fluoxetine	2	1	7
	409936			1	18	3	1	12	0	1	0	0	0	7	21		Postpartum psychosis		1	1	1	0	1	0	0	0	0	0	0	0	0	0	0	0	1	olanzapine	1	1	8
	411589			1	26	3	1	12	1	1	1	0	1	8	17		Postpartum psychosis		1	1	1	0	0	1	0	0	0	0	0	0	0	0	0	0	1	rsiperidone,trihexiphenidyl	2	1	6
	410572			1	22	3	1	44	1	1	0	1	1	7	27		Postpartum psychosis		1	1	1	0	1	0	0	0	0	0	1	0	0	0	0	0	1	risperdone,trihexiphenidyl,clonazepam	3	0	0
	239864			1	27	3	1	4	0	1	0	0	0	10	30		BPAD mixed affective with psychotic symtoms		3	0	0	1	1	1	0	0	0	0	0	0	0	0	0	0	1	valproate,risperdone.trihexiphenidyl,chlopromazine	4	1	8
	413242			1	27	3	1	34	0	1	0	0	1	7	20		Postpartum psychosis		1	1	1	0	1	0	0	0	0	0	0	0	0	0	0	0	1	risperidone,trihexiphenidyl	2	1	6
	412757			1	25	3	1	2	0	1	0	0	1	10	21		SEVERE-D with psychotic symptoms		2	2	1	0	1	0	0	1	0	1	0	0	0	0	0	0	1	risperidone,mirtazapine	2	1	6
	412076			1	26	3	1	32	0	1	0	0	1	7	28		Postpartum psychosis		1	1	1	0	1	0	0	0	0	0	0	0	0	0	0	0	1	olanzapine	1	1	5
	414600			1	22	3	1	12		1	0	1	1	7	31		BPAD-mania with psychotic symptoms		0	0	0	1	1	0	0	0	0	0	0	0	0	0	1	0	1	lithium,rispreridone,trihexiphenidyl,chlorpromazine	4	1	9
s600	1		38479	2	20	7	1	1	.	1	0	1	1	7	23		PP manic-depressed (mixed)	3	3	0	1	1	0	0	0	0	0	0	0	0	0	0	1	0	1	Lithium, Haldol	2	0	0	0	0	0	0	0	0	0	0	0	0
s604	19		38793	2	33	7	1	3	.	1	2	1	0	7	48		PP manic with and without psychotic features	0	0	0	1	0	0	0	0	0	0	0	0	0	0	0	1	0	1	Lithium	1	0	0	0	0	0	0	0	0	0	0	0	0
s606	30		38843	2	28	0	1	3	.	1	0	1	1	7	61		PP manic with and without psychotic features	0	0	0	1	0	1	0	0	0	0	0	0	0	0	0	1	0	1	Lithium, Seroquel	2	0	0	0	0	0	0	0	0	0	0	0	0
s607	2		38489	2	35	7	1	5	.	1	2	1	0	7	30		PP only psychotic	1	1	1	1	0	1	0	0	0	0	0	0	0	0	0	1	0	1	Lithium, Zyprexa	2	0	0	0	1	0	0	0	0	0	0	0	0
s608	37		38877	2	32	7	1	1	.	1	0	1	1	7	98		PP manic-depressed (mixed)	3	3	0	1	0	0	0	0	0	0	0	0	0	0	0	1	0	1	Lithium	1	0	0	0	0	0	0	0	0	0	0	0	0
s610	47		38922	2	32	0	1	5	.	1	2	1	0	7	35		PP depressed-psychotic	2	2	2	1	0	0	0	0	0	0	0	0	0	0	0	1	0	1	Lithium	1	0	0	0	0	0	0	0	0	0	0	0	0
s612	48		38992	2	28	7	1	3	.	1	1	1	0	7	32		PP manic with and without psychotic features	0	0	0	1	0	0	0	0	0	0	0	1	0	0	0	1	0	1	Lithium, Lorazepam	2	0	0	0	0	0	0	0	0	0	0	0	0
s614	51		39006	2	36	7	1	1	.	1	1	1	0	7	53		PP manic with and without psychotic features	0	0	0	1	0	0	0	0	0	0	0	1	0	0	0	1	0	1	Lithium, Lorazepam	2	0	0	0	0	0	0	0	0	0	0	0	0
s615	54		39024	2	29	7	1	2	.	1	1	1	0	7	42		PP manic with and without psychotic features	0	0	0	1	0	0	0	0	0	0	0	0	0	0	0	1	0	1	Lithium	1	0	0	0	0	0	0	0	0	0	0	0	0
s617	59		39094	2	31	7	1	1	.	1	0	1	0	7	70		PP manic-depressed (mixed)	3	3	0	1	0	0	1	0	0	0	0	0	0	0	0	1	0	1	Lithium, Depakine	2	0	0	0	0	0	0	0	0	0	0	0	0
s619	57		39068	2	35	7	1	6	.	1	2	1	0	7	103		PP manic-depressed (mixed)	3	3	0	1	0	0	0	0	0	0	0	0	0	0	0	0	0	0	None	0	0	0	0	0	0	0	0	0	0	0	0	0
s620	63		39141	2	34	7	1	5	.	1	1	1	0	7	51		PP manic with and without psychotic features	0	0	0	1	0	0	0	0	0	0	0	0	0	0	0	1	0	1	Lithium	1	0	0	0	0	0	0	0	0	0	0	0	0
s621	66		39170	2	25	7	1	1	.	1	1	1	0	7	14		PP manic with and without psychotic features	0	0	0	1	0	0	0	0	0	0	0	0	0	0	0	0	0	0	None	0	0	0	0	0	0	0	0	0	0	0	0	0
s624	70		39200	2	31	7	1	2	.	1	2	1	0	7	55		PP manic with and without psychotic features	0	0	0	1	0	0	0	0	0	0	0	0	0	0	0	1	0	1	Lithium	1	0	0	0	0	0	0	0	0	0	0	0	0
s625	71		39224	2	34	7	1	1	.	1	0	1	0	7	38		PP manic with and without psychotic features	0	0	0	1	0	0	0	0	0	0	0	0	0	0	0	1	0	1	Lithium	1	0	0	0	0	0	0	0	0	0	1	0	0
s626	72		39255	2	29	7	1	3	.	1	2	1	0	7	20		PP manic with and without psychotic features	0	0	0	1	0	1	0	0	0	0	0	0	0	0	0	1	0	1	Lithium, Zyprexa	2	0	0	0	1	0	0	0	0	0	1	0	0
s629	82		39372	2	27	7	1	1	.	1	0	1	0	7	44		PP manic with and without psychotic features	0	0	0	1	0	0	0	0	0	0	0	0	0	0	0	1	0	1	Lithium	1	0	0	0	0	0	0	0	0	0	0	0	0
s630	80		39367	2	35	7	1	3	.	1	1	1	0	7	49		PP manic-depressed (mixed)	3	3	0	1	0	0	0	0	0	0	0	0	0	0	0	1	0	1	Lithium	1	0	0	0	0	0	0	0	0	0	1	0	0
s635	85		39460	2	30	7	1	1	.	1	1	1	0	7	60		PP manic with and without psychotic features	0	0	0	1	1	0	0	0	0	0	0	0	0	0	0	1	0	1	Lithium, Haldol	2	0	0	0	0	0	0	0	0	0	0	0	0
s637	87		39455	2	28	7	1	4	.	1	1	1	0	7	52		PP manic-depressed (mixed)	3	3	0	1	0	0	0	0	0	0	0	0	0	0	0	1	0	1	Lithium	1	0	0	0	0	0	0	0	0	0	0	0	0
s644	99		39572	2	32	7	1	1	.	1	1	1	0	7	54		PP manic with and without psychotic features	0	0	0	1	0	0	0	0	0	0	0	0	0	0	0	1	0	1	Lithium	1	0	0	0	0	0	0	0	0	0	0	0	0
s645	97		39563	2	35	7	1	5	.	1	1	1	1	7	48		PP manic with and without psychotic features	0	0	0	1	0	1	0	0	0	0	0	0	0	0	0	0	0	1	Seroquel	1	0	0	1	1	0	0	0	0	0	1	0	0
s647	103		39618	2	34	7	1	7	.	1	1	1	0	7	29		PP manic-depressed (mixed)	3	3	0	1	0	1	0	0	0	0	0	0	0	0	0	0	0	1	Zyprexa	1	0	0	0	1	0	0	0	0	0	0	1	0
s649	106		39676	2	38	7	1	4	.	1	1	1	0	7	30		PP manic-depressed (mixed)	3	3	0	1	1	1	0	0	0	0	0	0	0	0	0	0	0	1	Haldol	1	0	0	0	0	0	0	0	0	0	1	0	0
s650	107		39689	2	31	7	1	7	.	1	1	1	0	7	20		PP manic-depressed (mixed)	3	3	0	1	0	1	0	0	0	0	0	0	0	0	0	1	0	1	Lithium, Zyprexa	2	0	0	0	1	0	1	0	1	0	0	0	0
s651	108		39665	2	32	7	1	16	.	1	2	1	0	7	55		PP manic with and without psychotic features	0	0	0	1	0	0	0	0	0	0	0	0	0	0	0	1	0	1	Lithium	1	0	0	0	0	0	0	0	0	0	0	0	0
s656	112		39734	2	29	7	1	3	.	1	2	1	0	7	72		PP manic with and without psychotic features	0	0	0	1	0	1	0	0	0	0	0	0	0	0	0	0	0	1	Seroquel	1	0	0	0	1	0	0	0	0	0	0	0	0
s659	117		39763	2	29	7	1	5	.	1	1	1	0	7	49		PP manic-depressed (mixed)	3	3	0	1	0	0	0	0	0	0	0	1	0	0	0	1	0	1	Lithium, Ativan	2	0	0	0	0	0	0	0	0	0	0	0	0
s662	118		39772	2	39	7	1	1	.	1	1	1	1	7	29		PP manic with and without psychotic features	0	0	0	1	1	0	0	0	0	0	0	1	0	0	0	1	0	1	Lithium, Haldol, Ativan	3	0	0	0	0	0	0	0	0	0	0	0	0
s663	121		39815	2	35	7	1	3	.	1	2	1	0	7	42		PP manic with and without psychotic features	0	0	0	1	1	0	0	0	0	0	0	0	0	0	0	0	0	1	Haldol	1	0	0	1	0	0	0	0	0	0	1	0	0
s668	129		39892	2	30	7	1	7	.	1	0	1	0	7	67		PP manic with and without psychotic features	0	0	0	1	0	0	0	0	0	0	0	0	0	0	0	1	0	1	Lithium	1	0	0	0	0	0	0	0	0	0	1	0	0
s669	120		39798	2	31	7	1	7	.	1	1	1	0	7	126		PP depressed-psychotic	2	2	2	1	0	1	0	0	0	0	1	0	0	0	0	1	0	1	Lithium, Seroquel, imipramine	3	0	0	0	0	0	0	0	0	1	0	0	0
s670	127		39863	2	33	7	1	1	.	1	1	1	0	7	75		PP manic-depressed (mixed)	3	3	0	1	0	1	0	0	0	0	0	0	0	0	0	1	0	1	Lithium, Seroquel	2	0	0	0	0	0	0	0	0	0	0	0	0
s671	131		39895	2	35	7	1	0	.	1	1	1	1	7	106		PP manic with and without psychotic features	0	0	0	1	1	0	0	0	0	0	0	1	0	0	0	0	0	1	Haldol, Ativan	2	0	0	0	0	0	0	0	0	0	0	0	0
s672	130		39892	2	29	10	1	2	.	1	1	1	1	7	53		PP manic with and without psychotic features	0	0	0	1	1	0	0	0	0	0	0	0	0	0	0	1	0	1	Lithium, Haldol	2	0	0	0	0	0	0	0	0	0	0	0	0
s673	126		39863	2	33	7	1	1	.	1	1	1	0	7	57		PP only psychotic	1	1	1	1	0	1	0	0	0	0	0	1	0	0	0	0	0	1	Zyprexa, Ativan	2	0	0	0	1	0	0	0	0	0	0	0	0
s675	123		39823	2	29	7	1	1	.	1	1	1	0	7	145		PP manic with and without psychotic features	0	0	0	1	0	1	1	0	0	0	0	0	0	0	0	1	0	1	Lithium, Zyprexa, Depakine	3	0	0	0	0	0	0	0	0	0	0	0	0
s678	73		39260	2	28	7	1	2	.	1	1	1	0	7	33		PP manic with and without psychotic features	0	0	0	1	1	0	0	0	0	0	0	1	0	0	0	1	0	1	Lithium, Haldol, Ativan	3	0	0	0	0	0	0	0	0	0	0	0	0
s680	133		39931	2	30	7	1	2	.	1	2	1	0	7	66		PP manic with and without psychotic features	0	0	0	1	0	0	0	0	0	0	0	0	0	0	0	1	0	1	Lithium	1	0	0	0	0	0	0	0	0	0	0	0	0
s686	143		40008	2	39	7	1	3	.	1	1	1	1	7	38		PP manic with and without psychotic features	0	0	0	1	0	0	0	0	0	0	0	0	0	0	0	1	0	1	Lithium	1	0	0	1	0	0	0	0	0	0	0	0	0
s689	149		40083	2	37	7	1	3	.	1	2	1	0	7	47		PP only psychotic	1	1	1	1	1	0	0	0	0	0	0	0	0	0	0	0	0	1	Ativan	1	0	0	0	0	0	1	0	1	0	0	0	0
s691	152		40096	2	26	7	1	10	.	1	1	1	0	7	48		PP manic with and without psychotic features	0	0	0	1	0	1	0	0	0	0	0	0	0	0	0	1	0	1	Lithium, Risperdal	2	0	0	1	0	0	0	0	0	0	0	0	0
s694	155		40130	2	22	7	1	10	.	3	0	1	0	0	15		PP manic with and without psychotic features	0	0	0	1	1	0	0	0	0	0	0	1	0	0	0	0	0	1	Haldol, Ativan	2	0	0	0	0	0	0	0	0	0	0	0	0
s696	158		40171	2	34	7	1	2	.	1	2	1	.	7	57		PP manic-depressed (mixed)	3	3	0	1	0	0	0	0	0	0	0	1	0	0	0	1	0	1	Lithium, Ativan	2	0	0	0	0	0	0	0	0	0	0	0	0
s697	160		40183	2	35	7	1	1	.	1	1	1	0	7	49		PP manic-depressed (mixed)	3	3	0	1	0	1	0	0	0	0	0	0	0	0	0	1	0	1	Lithium, Seroquel	2	0	0	1	0	0	0	0	0	0	1	0	0
s698	157		40172	2	41	7	1	3	.	1	1	1	0	7	74		PP manic with and without psychotic features	0	0	0	1	1	0	0	0	0	0	0	1	0	0	0	0	0	1	Haldol, Ativan	2	0	0	0	0	0	0	0	0	0	0	0	0
s699	159		40177	2	40	7	1	2	.	1	1	1	0	7	72		PP manic-depressed (mixed)	3	3	0	1	0	1	1	0	0	0	0	1	0	0	0	0	0	1	Depakine, Ativan, Seroquel	3	0	0	0	0	0	0	0	0	0	0	0	0
s703	169		40289	2	33	0	1	3	.	1	1	1	0	7	79		PP manic with and without psychotic features	0	0	0	1	1	0	0	0	0	0	0	0	0	0	0	1	0	1	Lithium, Haldol	2	0	0	0	0	0	0	0	0	0	0	0	0
s706	162		40209	2	30	7	1	3	.	1	1	1	0	7	68		PP manic with and without psychotic features	0	0	0	1	1	0	0	0	0	0	0	1	0	0	0	0	0	1	Haldol, Ativan	2	0	0	0	0	0	0	0	0	0	0	0	0
s707	168		40260	2	39	7	1	2	.	1	2	1	1	7	78		PP manic-depressed (mixed)	3	3	0	1	0	0	0	0	0	0	0	1	0	0	0	1	0	1	Lithium, Ativan	2	0	0	0	0	0	0	0	0	0	0	0	0
s708	171		40298	2	36	7	1	1	.	1	2	1	1	7	60		PP only psychotic	1	1	1	1	1	0	0	0	0	0	0	0	0	0	0	0	0	1	Haldol	1	0	0	0	0	0	0	0	0	0	0	0	0
s709	11		38693	2	37	7	1	3	.	1	1	1	0	7	33		PP manic with and without psychotic features	0	0	0	1	0	1	0	0	0	0	0	0	0	0	0	0	0	1	Zyprexa	1	0	0	0	1	0	0	0	0	0	1	0	0
s710	151		40062	2	27	7	1	3	.	2	1	1	1	7	135		PP manic-depressed (mixed)	3	3	0	1	0	1	0	0	0	0	0	1	0	0	0	1	0	1	Lithium, Zyprexa, normison	3	0	0	0	0	0	1	0	1	0	0	0	0
s711	173		40346	2	21	7	1	7	.	1	1	1	0	7	64		PP manic-depressed (mixed)	3	3	0	1	0	0	0	1	0	1	0	0	0	0	0	1	0	1	Lithium, Paroxetine	2	0	0	0	0	0	0	0	0	0	0	0	0
s712	61		39128	2	29	7	1	1	.	1	0	1	0	7	81		PP manic with and without psychotic features	0	0	0	1	0	1	0	0	0	0	0	0	0	0	0	1	0	1	Lithium, Seroquel	2	0	0	0	0	0	0	0	0	0	0	0	0
s713	25		38698	2	29	7	1	2	.	1	1	1	0	7	49		PP manic with and without psychotic features	0	0	0	1	0	0	0	0	0	0	0	0	0	0	0	1	0	1	Lithium	1	0	0	0	0	0	0	0	0	0	1	0	0
s715	176		40415	2	24	7	1	3	.	1	1	1	.	7	22		PP manic with and without psychotic features	0	0	0	1	0	0	0	0	0	0	0	1	0	0	0	1	0	1	Lithium, Ativan	2	0	0	0	1	0	0	0	0	0	0	0	0
s716	174		40405	2	40	7	1	5	.	0	0	1	0	3	37		PP manic with and without psychotic features	0	0	0	1	1	0	0	0	0	0	0	0	0	0	0	0	0	1	Haldol	1	0	0	0	0	0	0	0	0	0	0	0	0
s717	3		38501	2	37	7	1	1	.	1	0	1	0	7	33		PP depressed-psychotic	2	2	2	1	0	0	0	0	0	0	0	0	0	0	0	1	0	1	Lithium	1	0	0	0	1	0	0	0	0	0	1	0	0
s719	181		40487	2	28	7	1	2	.	1	1	1	0	7	42		PP manic-depressed (mixed)	3	3	0	1	0	0	0	0	0	0	0	1	0	0	0	1	0	1	Lithium, Ativan	2	0	0	0	0	0	0	0	0	0	0	0	0
s720	9		38596	2	26	7	1	4	.	1	0	1	0	7	78		PP depressed-psychotic	2	2	2	1	0	0	0	0	0	0	0	0	0	0	0	0	0	0	None	0	0	0	0	0	0	0	0	0	0	0	0	0
s721	172		40321	2	32	7	1	9	.	1	2	1	0	7	61		PP manic with and without psychotic features	0	0	0	1	0	1	0	0	0	0	0	1	0	0	0	1	0	1	Lithium, Zyprexa, Ativan	3	0	0	0	1	0	0	0	0	0	1	0	0
s722	180		40466	2	33	15	1	3	.	1	0	1	0	7	70		PP manic with and without psychotic features	0	0	0	1	0	1	0	0	0	0	0	0	0	0	0	0	0	1	Zyprexa	1	0	0	0	0	0	0	0	0	0	0	0	0
s724	33		38856	2	32	9	1	17	.	1	0	1	1	7	50		PP depressed-psychotic	2	2	2	1	0	0	0	0	0	0	0	0	0	0	0	1	0	1	Lithium	1	0	0	0	1	0	0	0	0	0	0	0	0
s725	34		38906	2	32	7	1	2	.	1	2	1	0	7	31		PP only psychotic	1	1	1	1	0	0	0	0	0	0	0	0	0	0	0	1	0	1	Lithium	1	0	0	0	0	0	0	0	0	0	0	0	0
s728	185		40526	2	36	0	1	1	.	1	2	1	0	7	70		PP manic with and without psychotic features	0	0	0	1	0	0	0	0	0	0	0	0	0	0	0	1	0	1	Lithium	1	0	0	0	0	0	0	0	0	0	0	0	0
s729	1		40544	2	26	.	1	3	.	.	.	1	.	.	31		PP manic with and without psychotic features	0	0	0	1	0	0	0	0	0	0	0	1	0	0	0	1	0	1	Lithium, Ativan	2	0	0	0	0	0	0	0	0	0	0	0	0
s733	193		40596	2	29	7	1	4	.	1	1	1	0	7	31		PP manic with and without psychotic features	0	0	0	1	0	0	0	0	0	0	0	0	0	0	0	1	0	1	Lithium	1	0	0	0	1	0	0	0	0	0	0	0	0
s734	190		40582	2	24	7	1	9	.	1	1	1	0	7	59		PP manic-depressed (mixed)	3	3	0	1	0	1	0	0	1	1	0	1	0	0	0	1	0	1	Lithium, Seroquel, lometazepam, Venlafaxine	4	0	0	0	0	0	0	0	0	0	0	0	0
s735	194		40599	2	34	7	1	9	.	1	1	1	0	7	56		PP manic-depressed (mixed)	3	3	0	1	0	1	0	0	0	0	1	0	0	0	0	0	0	1	imipramine, seroquel	2	0	0	0	1	0	0	0	0	1	0	0	0
s736	195		40606	2	33	7	1	3	.	1	1	1	1	7	35		PP depressed-psychotic	2	2	2	1	1	1	0	0	0	0	0	1	0	0	0	1	0	1	Lithium, Haldol, Seroquel, Ativan, oxazepam	5	0	0	0	1	0	0	0	0	0	1	0	0
s737	189		40576	2	30	7	1	2	.	1	1	1	0	7	58		PP manic with and without psychotic features	0	0	0	1	1	0	0	0	0	0	0	0	0	0	0	0	0	1	Haldol	1	0	0	0	0	0	0	0	0	0	0	0	0
s738	196		40608	2	32	7	1	1	.	1	2	1	0	7	68		PP manic with and without psychotic features	0	0	0	1	0	0	0	0	0	0	0	0	0	0	0	1	0	1	Lithium	1	0	0	0	0	0	0	0	0	0	0	0	0
s740	199		40679	2	33	7	1	1	.	1	1	1	0	7	43		PP manic with and without psychotic features	0	0	0	1	0	0	0	0	0	0	0	0	0	0	0	1	0	1	Lithium	1	0	0	0	0	0	0	0	0	0	0	0	0
s741	203		40699	2	21	7	1	2	.	1	1	1	.	7	10		PP manic with and without psychotic features	0	0	0	1	1	0	0	0	0	0	0	1	0	0	0	0	0	1	Ativan, Haldol	2	0	0	0	0	0	0	0	0	0	0	0	0
s744	197		40665	2	23	7	1	2	.	1	1	1	0	7	78		PP manic-depressed (mixed)	3	3	0	1	0	0	0	0	0	0	0	0	0	0	0	1	0	1	Lithium	1	0	0	0	0	0	0	0	0	0	0	0	0
s745	198		40675	2	32	7	1	1	.	1	1	1	1	7	57		PP manic with and without psychotic features	0	0	0	1	0	0	0	0	0	0	0	1	0	0	0	1	0	1	Lithium, Ativan	2	0	0	0	0	0	0	0	0	0	0	0	0
s753	213		40816	2	31	7	1	4	.	1	1	1	0	7	39		PP manic with and without psychotic features	0	0	0	1	0	0	0	0	0	0	0	0	0	0	0	1	0	1	Lithium	1	0	0	0	0	0	0	0	0	0	0	0	0
s754	60		39123	2	26	7	1	3	.	1	1	1	0	7	31		PP manic with and without psychotic features	0	0	0	1	0	0	0	0	0	0	0	0	0	0	0	0	0	0	None	0	0	0	0	0	0	0	0	0	0	0	0	0
s756	215		40836	2	34	7	1	1	.	1	1	1	0	7	75		PP manic with and without psychotic features	0	0	0	1	0	0	0	0	0	0	0	0	0	0	0	1	0	1	Lithium	1	0	0	0	0	0	0	0	0	0	0	0	0
s757	216		40834	2	32	7	1	1	.	1	2	1	1	7	94		PP manic with and without psychotic features	0	0	0	1	1	0	0	0	0	0	0	1	0	0	0	1	0	1	Lithium, Haldol, Ativan	3	0	0	0	0	0	0	0	0	0	0	0	0
s760	39		38910	2	26	13	1	2	.	1	1	1	0	7	62		PP manic with and without psychotic features	0	0	0	1	1	1	0	0	0	0	0	1	0	0	0	0	0	1	Haldol, Zyprexa, Ativan	3	0	0	0	0	0	0	0	0	0	0	0	0
s761	18		38636	2	29	7	1	1	.	1	1	1	0	7	42		PP manic-depressed (mixed)	3	3	0	1	0	1	0	0	0	0	0	0	0	0	0	1	0	1	Lithium, Zyprexa	2	0	0	0	1	0	0	0	0	0	0	0	0
s764	21		38625	2	37	7	1	10	.	1	0	1	1	7	77		PP manic-depressed (mixed)	3	3	0	1	0	0	0	0	0	0	0	0	0	0	0	0	0	0	None	0	0	0	0	0	0	1	0	1	0	1	0	0
s769	219		40948	2	21	7	1	2	.	.	.	1	.	.	15		PP depressed-psychotic	2	2	2	1	0	0	0	0	0	0	0	0	0	0	0	0	0	0	None	0	0	0	0	0	0	0	0	0	0	0	0	0
s770	245		40950	2	33	7	1	3	.	1	2	1	0	7	384		PP manic with and without psychotic features	0	0	0	1	0	1	0	0	0	0	0	0	0	0	0	1	0	1	Lithium, Zyprexa	2	0	0	0	0	0	0	0	0	0	0	0	0
s773	20		38702	2	26	7	1	18	.	1	0	1	1	7	42		PP manic-depressed (mixed)	3	3	0	1	0	0	0	0	0	0	0	0	0	0	0	0	0	0	None	0	0	0	0	0	0	0	0	0	0	0	0	0
s774	221		40955	2	29	7	1	1	.	1	1	1	0	7	85		PP manic with and without psychotic features	0	0	0	1	0	1	0	0	0	0	0	1	0	0	0	1	0	1	Lithium, Zyprexa, Ativan	3	0	0	0	0	0	0	0	0	0	0	0	0
s776	24		38755	2	36	7	1	2	.	1	0	1	0	7	73		PP manic with and without psychotic features	0	0	0	1	0	0	0	0	0	0	0	0	0	0	0	1	0	1	Lithium	1	0	0	0	0	0	0	0	0	0	0	0	0
s780	218		40923	2	36	.	1	6	.	.	.	1	.	.	95		PP only psychotic	1	1	1	1	0	1	0	0	0	0	0	0	0	0	0	1	0	1	Lithium, Zyprexa	2	0	0	0	0	0	0	0	0	0	0	0	0
s781	224		40942	2	38	7	1	0	.	1	1	1	1	7	84		PP manic with and without psychotic features	0	0	0	1	0	0	0	0	0	0	0	0	0	0	0	0	0	0	None	0	0	0	0	0	0	0	0	0	0	0	0	0
s782	225		41015	2	28	7	1	10	.	1	1	1	0	7	67		PP depressed-psychotic	2	2	2	1	0	0	0	0	0	0	0	0	0	0	0	1	0	1	Lithium	1	0	0	0	0	0	0	0	0	0	0	0	0
s784	227		41079	2	27	7	1	2	.	1	1	1	0	7	80		PP manic with and without psychotic features	0	0	0	1	0	0	0	0	0	0	0	1	0	0	0	1	0	1	Lithium, Ativan	2	0	0	0	0	0	0	0	0	0	0	0	0
s785	229		41100	2	31	7	1	10	.	1	1	1	0	7	45		PP manic with and without psychotic features	0	0	0	1	1	0	0	0	0	0	0	1	0	0	0	0	0	1	Haldol, Ativan	2	0	0	0	0	0	0	0	0	0	0	0	0
s786	232		41122	2	32	7	1	5	.	1	1	1	1	7	64		PP depressed-psychotic	2	2	2	1	0	0	0	0	0	0	0	0	0	0	0	1	0	1	Lithium	1	0	0	0	0	0	0	0	0	0	0	0	0
s788	234		41165	2	31	.	1	4	.	.	.	1	.	.	5		PP only psychotic	1	1	1	1	0	0	0	0	0	0	0	1	0	0	0	0	0	1	Ativan	1	0	0	0	0	0	0	0	0	0	0	0	0
s789	235		41179	2	31	7	1	1	.	1	2	1	1	7	26		PP manic with and without psychotic features	0	0	0	1	1	0	0	0	0	0	0	1	0	0	0	1	0	1	Lithium, Haldol, Ativan	3	0	0	0	0	0	0	0	0	0	0	0	0
s790	236		41204	2	24	7	1	1	.	1	1	1	0	7	46		PP manic with and without psychotic features	0	0	0	1	1	0	0	0	0	0	0	1	0	0	0	1	0	1	Lithium, Haldol, Ativan	3	0	0	0	0	0	0	0	0	0	0	0	0
s791	237		41228	2	31	7	1	3	.	1	2	1	0	7	36		PP depressed-psychotic	2	2	2	1	0	1	0	0	0	0	0	1	0	0	0	1	0	1	Lithium, Seroquel, Ativan	3	0	0	0	0	0	0	0	0	0	0	0	0
s794	240		41242	2	34	.	1	4	.	.	.	1	.	.	64		PP depressed-psychotic	2	2	2	1	1	0	0	0	0	0	0	1	0	0	0	1	0	1	Lithium, Haldol, Ativan	3	0	0	0	0	0	0	0	0	0	0	0	0
s795	241		41264	2	38	7	1	3	.	1	0	1	0	7	160		PP depressed-psychotic	2	2	2	1	0	0	0	1	0	1	0	0	0	0	0	1	0	1	Lithium, Paroxetine	2	0	0	0	0	0	0	0	0	0	0	0	0
s797	142		40001	2	25	0	1	4	.	1	0	1	1	7	115		PP only psychotic	1	1	1	1	0	0	0	0	0	0	0	0	0	0	0	0	0	0	None	0	0	0	0	1	0	0	0	0	0	0	0	0
s798	175		41284	2	30	7	1	1	.	1	1	1	.	7	56		PP only psychotic	1	1	1	1	0	1	0	0	0	0	0	1	0	0	0	1	0	1	Lithium, Zyprexa, Ativan	3	0	0	0	0	0	0	0	0	0	0	0	0
s799	243		41297	2	44	7	1	11	.	1	1	1	0	7	93		PP manic depressed (mixed)	3	3	0	1	0	0	0	0	0	0	0	0	0	0	0	1	0	1	Lithium	1	0	0	0	0	0	0	0	0	0	0	0	0
s800	246		41324	2	32	7	1	5	.	1	2	1	0	7	73		PP manic depressed (mixed)	3	3	0	1	1	0	0	0	0	0	0	0	0	0	0	1	0	1	Lithium, Haldol	2	0	0	0	0	0	0	0	0	0	0	0	0
s804	249		41334	2	29	7	1	1	.	.	2	1	0	.	17		PP manic with and without psychotic features	0	0	0	1	1	0	0	0	0	0	0	1	0	0	0	0	0	1	Haldol, Ativan	2	0	0	0	0	0	0	0	0	0	0	0	0
s807	251		41393	2	28	7	1	4	.	2	2	1	0	3	74		PP depressed-psychotic	2	2	2	1	0	0	0	0	0	0	0	0	0	0	0	1	0	1	Lithium	1	0	0	0	0	0	0	0	0	0	0	0	0
s808	252		41410	2	26	7	1	4	.	1	1	1	0	7	22		PP manic with and without psychotic features	0	0	0	1	0	0	1	0	0	0	0	1	0	0	0	0	0	1	Depakine, Ativan	2	0	0	0	0	0	0	0	0	0	0	0	0
s809	253		41425	2	39	16	1	7	.	1	2	1	0	7	21		PP manic with and without psychotic features	0	0	0	1	0	1	0	0	0	0	0	1	0	0	0	0	0	1	Zyprexa, Ativan	2	0	0	0	0	0	0	0	0	0	0	0	0
s810	254		41439	2	33	7	1	21	.	1	2	1	1	7	70		PP manic with and without psychotic features	0	0	0	1	0	0	0	0	0	0	0	0	0	0	0	1	0	1	Lithium	1	0	0	0	0	0	0	0	0	0	0	0	0
s816	138		39969	2	40	0	1	17	.	1	1	1	0	7	31		PP depressed-psychotic	2	2	2	1	0	0	0	1	0	1	0	0	0	0	0	0	0	1	Paroxetine	1	0	0	0	1	0	1	0	1	1	0	0	0
s820	263		41579	2	34	17	1	2	.	1	1	1	0	7	84		PP depressed-psychotic	2	2	2	1	0	0	0	0	0	0	0	0	0	0	0	1	0	1	Lithium	1	0	0	0	0	0	0	0	0	0	0	0	0
s823	266		41605	2	33	7	1	13	.	1	1	1	1	7	93		PP depressed-psychotic	2	2	2	1	0	1	0	0	0	0	0	0	0	0	0	1	0	1	Lithium, seroquel	2	0	0	0	0	0	0	0	0	0	0	0	0
s825	267		41635	2	34	7	1	3	.	1	0	1	1	7	90		PP manic with and without psychotic features	0	0	0	1	1	0	0	0	0	0	0	1	0	0	0	1	0	1	Lithium, Haldol, Ativan	3	0	0	0	0	0	0	0	0	0	0	0	0
s826	268		41651	2	34	.	1	1	.	.	.	1	.	.	12		PP manic with and without psychotic features	0	0	0	1	1	0	0	0	0	0	0	1	0	0	0	1	0	1	Lithium, Haldol, lormetazepam	3	0	0	0	0	0	0	0	0	0	1	0	0
s827	269		41701	2	37	7	1	1	.	1	1	1	0	7	67		PP manic with and without psychotic features	0	0	0	1	0	0	0	0	0	0	0	1	0	0	0	1	0	1	Lithium, Ativan	2	0	0	0	0	0	0	0	0	0	0	0	0
s828	270		41703	2	28	7	1	3	.	1	1	1	0	7	65		PP manic with and without psychotic features	0	0	0	1	0	0	0	0	0	0	0	0	0	0	0	0	0	0	None	0	0	0	0	0	0	0	0	0	0	0	0	0
s829	272		41735	2	28	7	1	1	.	1	1	1	1	7	22		PP depressed-psychotic	2	2	2	1	1	0	0	0	0	0	0	1	0	0	0	0	0	1	Haldol, Ativan	2	0	0	0	0	0	0	0	0	0	0	0	0
s830	271		41711	2	25	7	1	6	.	1	1	1	0	7	36		PP manic with and without psychotic features	0	0	0	1	0	0	0	0	0	0	0	0	0	0	0	1	0	1	Lithium	1	0	0	0	0	0	0	0	0	0	0	0	0
s832	274		41782	2	25	18	1	2	.	1	0	1	0	7	75		PP manic with and without psychotic features	0	0	0	1	0	0	0	0	0	0	0	0	0	0	0	1	0	1	Lithium	1	0	0	0	0	0	0	0	0	0	0	0	0
s834	276		41806	2	22	7	1	1	.	1	1	1	0	7	64		PP only psychotic	1	1	1	1	0	0	0	0	0	0	0	0	0	0	0	1	0	1	Lithium	1	0	0	0	0	0	0	0	0	0	0	0	0
s835	277		41849	2	36	7	1	6	.	1	1	1	0	7	73		PP only psychotic	1	1	1	1	0	0	0	0	0	0	0	0	0	0	0	1	0	1	Lithium	1	0	0	0	0	0	0	0	0	0	0	0	0
s836	279		41875	2	28	7	1	1	.	1	1	1	0	7	61		PP only psychotic	1	1	1	1	0	1	0	0	0	0	0	0	0	0	0	1	0	1	Lithium, Zyprexa	2	0	0	0	0	0	0	0	0	0	0	0	0
s837	278		41870	2	38	7	1	1	.	.	.	1	.	.	31		PP manic with and without psychotic features	0	0	0	1	0	0	0	0	0	0	0	0	0	0	0	0	0	0	None	0	0	0	0	0	0	0	0	0	0	0	0	0
s840	282		41913	2	32	7	1	18	.	1	1	1	0	7	55		PP manic-depressed (mixed)	3	3	0	1	0	0	0	0	0	0	0	0	0	0	0	1	0	1	Lithium	1	0	0	0	0	0	0	0	0	0	0	0	0
s841	283		41965	2	28	7	1	2	.	1	2	1	0	7	32		PP manic with and without psychotic features	0	0	0	1	0	0	0	0	0	0	0	1	0	0	0	1	0	1	Lithium, Ativan	2	0	0	0	0	0	0	0	0	0	0	0	0
s842	284		41977	2	24	7	1	2	.	1	1	1	0	7	169		PP manic-depressed (mixed)	3	3	0	1	0	1	0	1	0	1	0	0	1	0	0	1	0	1	Lithium, Risperdal, Zoloft, Promethazine	4	0	0	0	0	0	0	0	0	0	0	0	0
s843	285		41988	2	25	7	1	9	.	1	1	1	0	7	60		PP manic with and without psychotic features	0	0	0	1	0	0	0	0	0	0	0	0	0	0	0	1	0	1	Lithium	1	0	0	0	0	0	0	0	0	0	0	0	0
s844	286		42043	2	37	7	1	5	.	1	2	1	0	7	37		PP manic with and without psychotic features	0	0	0	1	0	0	0	0	0	0	0	0	0	0	0	1	0	1	Lithium	1	0	0	0	0	0	0	0	0	0	0	0	0
s845	287		42069	2	32	7	1	2	.	1	1	1	0	7	77		PP manic with and without psychotic features	0	0	0	1	0	1	1	0	0	0	0	1	0	0	0	0	0	1	Seroquel, Ativan, Depakine	3	0	0	1	1	0	0	0	0	0	0	0	0
s846	288		42057	2	32	0	1	7	.	1	3	1	0	7	96		PP manic with and without psychotic features	0	0	0	1	0	1	0	0	0	0	0	0	0	0	0	1	0	1	Lithium, Zyprexa	2	0	0	0	0	0	0	0	0	0	0	0	0
s849	302		42479	2	25	7	1	1	.	1	1	1	0	7	80		PP manic with and without psychotic features	0	0	0	1	0	0	0	0	0	0	0	0	0	0	0	0	0	0	None	0	0	0	0	0	0	0	0	0	0	0	0	0
s850	291		42157	2	33	7	1	6	.	1	2	1	0	7	70		PP manic with and without psychotic features	0	0	0	1	0	1	1	0	0	0	0	0	0	0	0	0	0	1	Zyprexa, Depakine	2	0	0	0	0	0	0	0	0	0	0	0	0
s852	293		42193	2	24	7	1	2	.	1	1	1	0	7	55		PP manic with and without psychotic features	0	0	0	1	1	0	0	0	0	0	0	0	0	0	0	1	0	1	Lithium, Haldol	2	0	0	0	0	0	0	0	0	0	0	0	0
s853	245		42226	2	37	7	1	1	.	1	2	1	1	7	113		PP manic with and without psychotic features	0	0	0	1	0	0	0	0	0	0	0	0	0	0	0	0	0	0	None	0	0	0	0	0	0	0	0	0	0	0	0	0
s855	295		42258	2	32	7	1	3	.	1	2	1	0	7	77		PP only psychotic	1	1	1	1	0	0	0	0	0	0	0	0	0	0	0	0	0	0	None	0	0	0	0	0	0	0	0	0	0	0	0	0
s856	296		42333	2	27	7	1	2	.	1	1	1	0	7	55		PP manic with and without psychotic features	0	0	0	1	1	0	0	0	0	0	0	0	0	0	0	1	0	1	Lithium, Haldol	2	0	0	0	0	0	0	0	0	0	0	0	0
s858	298		42365	2	30	7	1	4	.	1	1	1	1	7	120		PP only psychotic	1	1	1	1	0	0	0	0	0	0	0	0	0	0	0	0	0	0	None	0	0	0	0	0	0	0	0	0	0	0	0	0
s862	301		42488	2	24	7	1	7	.	1	1	1	0	7	71		PP manic-depressed (mixed)	3	3	0	1	0	0	0	0	1	1	0	0	0	0	0	0	0	1	Venlafaxine	1	0	0	0	0	0	0	0	0	0	0	0	0
s863	303		42501	2	34	7	1	16	.	1	1	1	1	7	69		PP only psychotic	1	1	1	1	0	0	0	0	0	0	0	0	0	0	0	0	0	0	None	0	0	0	0	0	0	0	0	0	0	0	0	0
s866	306		42591	2	36	7	1	4	.	1	1	1	0	7	36		PP manic with and without psychotic features	0	0	0	1	0	0	0	0	0	0	0	0	0	0	0	0	0	0	None	0	0	0	0	0	0	0	0	0	0	0	0	0
s869	308		42597	2	35	7	1	12	.	1	1	1	0	7	91		PP manic with and without psychotic features	0	0	0	1	1	0	0	0	0	0	0	1	0	0	0	1	0	1	Lithium, Haldol, Ativan	3	0	0	0	0	0	0	0	0	0	0	0	0
s872	311		42684	2	25	7	1	1	.	1	0	1	0	7	49		PP manic with and without psychotic features	0	0	0	1	1	0	0	0	0	0	0	1	1	0	0	1	0	1	Lithium, Haldol, Ativan, promethazine	4	0	0	0	0	0	0	0	0	0	0	0	0
s873	312		42692	2	38	0	1	4	.	1	2	1	1	7	11		PP manic with and without psychotic features	0	0	0	1	1	0	0	0	0	0	0	1	0	0	0	1	0	1	Lithium, Haldol, Ativan	3	0	0	1	0	0	0	0	0	0	1	0	0
s874	313		42685	2	37	7	1	1	.	1	1	1	0	7	20		PP only psychotic	1	1	1	1	1	0	0	0	0	0	0	0	0	0	0	1	0	1	Lithium, Haldol	2	0	0	0	0	0	0	0	0	0	0	0	0
s876	315		42711	2	27	7	1	3	.	1	0	1	0	7	96		PP depressed-psychotic	2	2	2	1	0	1	0	0	0	0	0	1	0	0	0	1	0	1	Lithium, Zyprexa, Ativan	3	0	0	0	0	0	0	0	0	0	0	0	0
	396804				33		1	20
[truncated: 52 more columns]

## Sheet: Sheet1
Variable Name	Doubt	Codes	Explanation of codes and Variables
SUBID			Subject ID
ogsubid			Original subID of all participants from their original datasets (India, Netherlands, and U.S.)
mrn			Electronic Medical Record Number
AdmitDate			Admit Date
site			Study site: 0=North Carolina, 1=India, 2=Netherlands
age			Age
raceorigin			Unknown=0, Black or African American=1, White=2, Asian=3, Native Hawaiian or other Pacific Islander=4, Mixed race (White and African American)=5, Mixed race (African American, White, Asian)=6, 7=Dutch, 8=Belgic, 9=Maroccan, 10=Suriname, 11=Turkey, 12=Netherlands Antilles, 13=Indonesia/Moluccas, 14=Cape Verde, 15=Somalia, 16=Thailand, 17=Bosnia, 18=Poland
postpartum		0, 1 ?	Are you currently postpartrum? 1=Yes, 0=No
postweek	postpartum period in weeks	Numbers indicate weeks ?	If postpartrum, how many weeks?
ABORTMISCARR	Byte	0, 1	Patient has experienced a miscarriage or abortion (medical termination of pregnancy by the mother) in the past. 0=No, 1=Yes. "Miscarriage" also includes stillbirth in the U.S. subjects.
martial	marital	0,1,2,3	Single=0, Married or living with significant other=1, Divorced=2, Separated=3, Widowed=4
education		0,1,2	Highest level of Education: 0=High school education or less, 1=Some college, 2=Bachelor's degree or higher, 3=Unknown
annualincome		0,1	Annual income of patient: 0=Less than $20,000 or 20,000 INR, 1=Greater than $20,000 or 20,000 INR
parity		0=Primi 1 = Multi ?	0=Primigravid, 1=Multiparous
livewith		number indicate ?	Unknown or other=0, Live with other Relatives=1; Live with Spouse=2; Single household/single household with children (Live with self or children)=3; Live with Significant Other=4; Live with Parents/Grandparents=5; Live with Friends=6; Live with Spouse/Signficant Other and Children=7; Live with Parents/Grandparents and Children=8; Live with Parents/Grandparents, Children, and Other Relatives=9; Li…
los	?	length of stay in days	Length of Stay in number of days
SUBID
officialdischdiag			Primary diagnosis listed in discharge summary, altered if needed based on information found in medical records
K_phenomenology	?	is blank in the sheet
newddcode	?	0,1,2,3,4	K_phenomenology based NEW classfication: 0=Bipolar disorder in manic episodes (with and without psychotic features), 1=Postpartum psychosis, 2=MDD with psychotic features, 3=Bipolar disorder with mixed symptoms and/or in a depressive episode, 4=Psychosis NOS
kgroup	?	0,1,2	Three groups: 0=Bipolar disorder manic, mixed, and/or in a depressive episode, 1=Postpartum psychosis and Psychosis NOS, 2=MDD with psychotic features
firstonset		0,1	0=Recurrent symptoms; 1=First onset of symptoms
btypicaldc	?	0,1	Typical antipsychotic (Chlorpromazine, Haldol, Perphenazine, Fluphenazine) prescribed at discharge: 0=None, 1=Yes
batypicaldc	?	0,1	Atypical antipsychotic (Risperdal, Zyprexa, Seroquel, Geodon, Abilify, Invega, Latuda) prescribed at discharge: 0=None, 1=Yes
bmoodstabildc	?	0,1	Other mood stabilizer (Tegretol, Trileptal, Depakene, Depakote, Topamax) prescribed at discharge: 0=None, 1=Yes
bssridc	?	0,1	SSRI (Celexa, Lexapro, Paxil, Prozac, Luvox, Zoloft, Viibryd) prescribed at discharge: 0=None, 1=Yes
bsnridc	?	0,1	SNRI (Pristiq, Cymbalta, Fetzima, Ixel, Tofacine, Effexor) prescribed at discharge: 0=None, 1=Yes
snrissridc	?	0,1	Either SSRI (Celexa, Lexapro, Paxil, Prozac, Luvox, Zoloft, Viibryd) or SNRI (Pristiq, Cymbalta, Fetzima, Ixel, Tofacine, Effexor) prescribed at discharge: 0=None, 1=Yes
bothantidepresdc	?	0,1	Other antidepressant (Amitriptyline, Remeron, Wellbutrin, Buspar, Imipramine, Nortrilen) prescribed at discharge: 0=None, 1=Yes
bbzddc	?	0,1	Benzodiazepine (Xanax, Klonopin, Valium, Ativan, Restoril) prescribed at discharge: 0=None, 1=Yes
bsleepaiddc	?	0,1	Sleep aid (Trazodone, Prazosin, Melatonin, Lunesta, Ambien, Metaxalone) prescribed at discharge: 0=None, 1=Yes
botherantianxietydc	?	0,1	Other antianxiety (Vistaril, Neurontin, Benadryl, Marinol) medication prescribed at discharge: 0=None, 1=Yes
bstimulantdc	?	0,1	Stimulant (Adderall, Ritalin) prescribed at discharge: 0=None, 1=Yes
blithiumdc	lithium	0,1	Lithium prescribed at discharge: 0=None, 1=Yes
blamictaldc	lamotrigine	0,1	Lamictal prescirbed at discharge: 0=None, 1=Yes
dc_med	?	0,1	1=Yes, on psychiatric medication at discharge 0=No psychiatric medications at discharge
dc_med_list			List of psychiatric medications at discharge
numberdc_meds	number of types of medicines	total number of type of medicines received	Number of medications prescribed at discharge
ect		0,1	1=Yes, received ECT 0=No, did not receive ECT
ect_n	total number of sessions		Number of times received ECT during hospitalization
btypicalprior	prior meaning ?		Typical antipsychotic (Chlorpromazine, Haldol, Perphenazine, Fluphenazine) prescribed prior to admission: 0=None, 1=Yes
batypicalprior			Atypical antipsychotic (Risperdal, Zyprexa, Seroquel, Geodon, Abilify, Invega, Latuda) prescribed prior to admission: 0=None, 1=Yes
bmoodstabilprior			Other mood stabilizer (Tegretol, Trileptal, Depakene, Depakote, Topamax) prescribed prior to admission: 0=None, 1=Yes
bssriprior			SSRI (Celexa, Lexapro, Paxil, Prozac, Luvox, Zoloft, Viibryd) prescribed prior to admission: 0=None, 1=Yes
bsnriprior			SNRI (Pristiq, Cymbalta, Fetzima, Ixel, Tofacine, Effexor) prescribed prior to admission: 0=None, 1=Yes
snrissriprior			Either SSRI (Celexa, Lexapro, Paxil, Prozac, Luvox, Zoloft, Viibryd) or SNRI (Pristiq, Cymbalta, Fetzima, Ixel, Tofacine, Effexor) prescribed prior to admission: 0=None, 1=Yes
bothantidepresprior			Other antidepressant (Amitriptyline, Remeron, Wellbutrin, Buspar, Imipramine, Nortrilen) prescribed prior to admission: 0=None, 1=Yes
bbzdprior			Benzodiazepine (Xanax, Klonopin, Valium, Ativan, Restoril) prescribed prior to admission: 0=None, 1=Yes
bsleepaidprior			Sleep aid (Trazodone, Prazosin, Melatonin, Lunesta, Ambien, Metaxalone) prescribed prior to admission: 0=None, 1=Yes
botherantianxietyprior			Other antianxiety (Vistaril, Neurontin, Benadryl, Marinol) medication prescribed prior to admission: 0=None, 1=Yes
bstimulantprior			Stimulant (Adderall, Ritalin) prescribed prior to admission: 0=None, 1=Yes
blithiumprior			Lithium prescribed prior to admission: 0=None, 1=Yes
blamictalprior			Lamictal prescribed prior to admission: 0=None, 1=Yes
priortoadmit_med	? Prior to admission meaning …during preganancy or prior to pregancy or after delivery but before admission		1=Yes, taking psychiatric medications just prior to admission 0=No, not taking psychiatric medications just prior to admission
listpriortoadmitmeds	?		List of psychiatric medications taken just prior to admission (outpatient setting) or medications that were started at OSH
numberpriortoadmit_meds			Number of psychiatric medications that the patient was taking just prior to admission.
btypicalduring	during meaning ?		Typical antipsychotic (Chlorpromazine, Haldol, Perphenazine, Fluphenazine) prescribed during hospitalization but not continued at discharge: 0=None, 1=Yes
batypicalduring			Atypical antipsychotic (Risperdal, Zyprexa, Seroquel, Geodon, Abilify, Invega, Latuda) prescribed during hospitalization but not continued at discharge: 0=None, 1=Yes
bmoodstabilduring			Other mood stabilizer (Tegretol, Trileptal, Depakene, Depakote, Topamax) prescribed during hospitalization but not continued at discharge: 0=None, 1=Yes
bssriduring			SSRI (Celexa, Lexapro, Paxil, Prozac, Luvox, Zoloft, Viibryd) prescribed during hospitalization but not continued at discharge: 0=None, 1=Yes
bsnriduring			SNRI (Pristiq, Cymbalta, Fetzima, Ixel, Tofacine, Effexor) prescribed during hospitalization but not continued at discharge: 0=None, 1=Yes
ssnrissriduring			Either SSRI (Celexa, Lexapro, Paxil, Prozac, Luvox, Zoloft, Viibryd) or SNRI (Pristiq, Cymbalta, Fetzima, Ixel, Tofacine, Effexor) prescribed during hospitalization: 0=None, 1=Yes
bothantidepresduring			Other antidepressant (Amitriptyline, Remeron, Wellbutrin, Buspar, Imipramine, Nortrilen) prescribed during hospitalization but not continued at discharge: 0=None, 1=Yes
bbzdduring			Benzodiazepine (Xanax, Klonopin, Valium, Ativan, Restoril) prescribed during hospitalization but not continued at discharge: 0=None, 1=Yes
bsleepaidduring			Sleep aid (Trazodone, Prazosin, Melatonin, Lunesta, Ambien, Metaxalone) prescribed during hospitalization but not continued at discharge: 0=None, 1=Yes
botherantianxietyduring			Other antianxiety medication (Vistaril, Neurontin, Benadryl, Marinol) prescribed during hospitalization but not continued at discharge: 0=None, 1=Yes
bstimulantduring			Stimulant (Adderall, Ritalin) prescribed during hospitalization but not continued at discharge: 0=None, 1=Yes
blithiumduring			Lithium prescribed during hospitalization but not continued at discharge: 0=None, 1=Yes
blamictalduring			Lamictal prescribed during hospitalization but not continued at discharge: 0=None, 1=Yes
Trials of meds during hospitalization	recent episode admission		List of trials of medications during hospitalization and not prescribed at discharge
numberofmedsduringhosptried			Number of medications tried during hospitalization and not prescribed at discharge
antenatalmh	?	0,1	Antenatal mental health symptoms include any depressive, anxious, including OCD symptoms, or psychotic symptom cluster experienced in antenatal (pregnancy--first, second, or third trimester) period. 0=No, 1=Yes
pastsexabuse	sexual	0,1	Presence of past sexual abuse 1=Yes; 0=No
pastchildabuse	child	0,1	Presence of child abuse in past 1=Yes; 0=No
pastphysabuse	physical	0,1	Presence of past physical abuse 1=Yes; 0=No
pastemotabuse	emotional		Presence of past emotional abuse 1=Yes; 0=No
dv	?	0,1	Presence of domestic violence 1=Yes; 0=No
gentrauma	?	0,1	Presence of trauma anytime in their lifetime 1=Yes; 0=No
traumaduringpregcb	?	0,1	Presence of trauma during current pregnancy or childbirth 1=Yes; 0=No
multtrauma	?	0,1,2	History of experiencing trauma more than once in their lifetime. 0=Absent; 1=Single; 2=Multiple
epdspre	pregnancy ?	if availabe total score
epdspost	postpartum?	if available total score
epds1prer			1. I have been able to laugh and see the funny side of things:0=As much as I always could,1=Not quite so much now,2=Definitely not so much now, 3=Not al all
epds2prer			2. I have looked forward with enjoyment to things:0=As much as I always could,1=Not quite so much now,2=Definitely not so much now, 3=Not al all
epds3prer			*3. I have blamed myself unnecessarily when things went wrong:0=As much as I always could,1=Not quite so much now,2=Definitely not so much now, 3=Not al all
epds4prer			4. I have been anxious or worried for no good reason:0=As much as I always could,1=Not quite so much now,2=Definitely not so much now, 3=Not al all
epds5prer			*5. I have felt scared or panicky for no very good reason:0=As much as I always could,1=Not quite so much now,2=Definitely not so much now, 3=Not al all
epds6prer			*6. Things have been getting on top of me:0=As much as I always could,1=Not quite so much now,2=Definitely not so much now, 3=Not al all
epds7prer			*7. I have been so unhappy that I have had difficulty sleeping:0=As much as I always could,1=Not quite so much now,2=Definitely not so much now, 3=Not al all
epds8prer			*8. I have felt sad or miserable:0=As much as I always could,1=Not quite so much now,2=Definitely not so much now, 3=Not al all
epds9pre			*9. I have been so unhappy that I have been crying:0=As much as I always could,1=Not quite so much now,2=Definitely not so much now, 3=Not al all
epds10prer			*10. The thought of harming myself has occurred to me:0=As much as I always could,1=Not quite so much now,2=Definitely not so much now, 3=Not at all
epds1postr			1. I have been able to laugh and see the funny side of things:0=As much as I always could,1=Not quite so much now,2=Definitely not so much now, 3=Not al all
epds2postr			2. I have looked forward with enjoyment to things:0=As much as I always could,1=Not quite so much now,2=Definitely not so much now, 3=Not al all
epds3postr			*3. I have blamed myself unnecessarily when things went wrong:0=As much as I always could,1=Not quite so much now,2=Definitely not so much now, 3=Not al all
epds4postr			4. I have been anxious or worried for no good reason:0=As much as I always could,1=Not quite so much now,2=Definitely not so much now, 3=Not al all
epds5postr			*5. I have felt scared or panicky for no very good reason:0=As much as I always could,1=Not quite so much now,2=Definitely not so much now, 3=Not al all
epds6postr			*6. Things have been getting on top of me:0=As much as I always could,1=Not quite so much now,2=Definitely not so much now, 3=Not al all
epds7postr			*7. I have been so unhappy that I have had difficulty sleeping:0=As much as I always could,1=Not quite so much now,2=Definitely not so much now, 3=Not al all
epds8postr			*8. I have felt sad or miserable:0=As much as I always could,1=Not quite so much now,2=Definitely not so much now, 3=Not al all
epds9postr			*9. I have been so unhappy that I have been crying:0=As much as I always could,1=Not quite so much now,2=Definitely not so much now, 3=Not al all
epds10postr			*10. The thought of harming myself has occurred to me:0=As much as I always could,1=Not quite so much now,2=Definitely not so much now, 3=Not at all
