# Supplementary material for: Cross-continental collaboration for understanding postpartum major depression with psychotic features
Source: Front Glob Womens Health. 2022 Nov 21;3:996501. doi: 10.3389/fgwh.2022.996501 (PMC9721348; doi:10.3389/fgwh.2022.996501)
Supplement: Supplementary file 2 [file Table2.xlsx]

## Sheet: Data
CRFNR	Admission	age_mother	Date_of_birth_child	Hospitalization_mother	Release_mother	length_of_stay	K_GROUP	K_Diagnosis_History	K_Phenomenology	K_Onset	As1_Current	Badds_M	Badds_D	Badds_P	Badds_I	K_New_remission	Native_country	Marital_state	Level_of_education	Household	Para	Planned_pregnancy	Date_onset_psychiatric_symptoms	Date_start_lithium	Date_stop_lithium	Date_restart_lithium	Date_stop_lithium_after_restart	Date_start_haldol	Date_stop_haldol	Date_restart_haldol	Date_stop_haldol_after_restart	Date_start_zyprexa	Date_stop_zyprexa	Date_start_seroquel	Date_stop_seroquel	Date_start_risperdal	Date_stop_risperdal	Date_start_dipipiron	Date_stop_dipipiron	Date_start_depakine	Date_stop_depakine	Date_startcisordinol	Date_stop_cicordinol	Date_start_lorazepam	Date_stop_lorazepam	Date_restart_lorazepam	Date_stop_lorazepam_after_restart	Date_start_lormetazepam	Date_stop_lometazepam
1	1	20	2005-04-28	2005-05-07	2005-05-30	23		0	3	1	296.04	800	80	100	43	2005-05-31	1	3	1	3	2	1	2005-05-02	2005-05-18	2006-01-15			2005-05-07	2005-08-15															2005-05-07	2005-05-09
1	2	26	2010-12-13	2011-01-01	2011-02-01	31	2	1	0	1														2011-01-01																				2011-01-05
2	1	35	2005-04-13	2005-05-17	2005-06-16	30	2	0	1	1	298.9	20	20	100	20	2005-05-23	1	3	8	3	1	1	2005-04-30	2005-05-25								2005-05-01												2005-05-27	2005-06-16
3	1	37	2005-05-25	2005-05-29	2005-07-01	33	1	2	2	1	298.9	100	10	100	40	2005-06-09	1	3	5	3	1	0	2005-05-28	2005-05-31	2006-04-01							2005-05-28	2005-05-29															2005-05-29	2005-07-01
7	1	42	2005-03-04	2005-07-27	2005-09-02	37	6	3		1	296.23	,0	61	0	0		1	2	4	3	2	1
9	1	26	2005-08-05	2005-09-01	2005-11-18	78	2	0	2	1	296.24	,0	80	20	20	2006-03-03	1	3	3	3	1	1	2005-08-11
11	1	37	2005-11-17	2005-12-07	2006-01-09	33	2	3	0	1	296.04	800	0	100	20	2006-01-06	1	3	7	3	1	1	2005-11-23	2005-12-07	2008-12-30							2005-12-05
13	1	29	2005-07-08	2005-09-16	2005-11-25	70	3	0		1	296.23	,0	60	0	0		1	3	7	3	1	1	2005-07-22																					2005-09-16
13	2	33	2009-02-15	2009-03-11	2009-05-08	58	4	1		1	309.208						1	3	7	3	2	1	2009-03-08																					2009-03-09	2009-04-14
14	1	34	2005-07-25	2005-09-16	2005-11-25	70	3	3		2	300.23	999					1	3	6	3	1																							2005-09-16
15	1	29	2005-08-08	2005-10-18	2006-01-27	101	3	0		4	296.23	,0	60	0	0		1	3	7	3	1																							2005-08-10
18	1	29	2005-10-02	2005-10-11	2005-11-22	42	1	4	3	1	296.54	80	83	90	43	2005-11-15	1	3	7	3	1		2005-10-07	2005-10-21								2005-10-03												2005-10-11	2005-11-08
19	1	33	2006-02-21	2006-03-17	2006-05-04	48	2	0	0	1	296.04	800	0	100	0	2006-04-24	1	3	8	3	1	1	2006-03-10	2006-03-20	2006-11-01	2006-09-15		2006-03-17	2006-04-03															2006-03-17	2006-05-01
20	1	26	2005-07-27	2005-12-16	2006-01-27	42	2	3	3	1	296.89	610	61	0	0		1	3	2	3	2
21	1	37	2005-07-13	2005-09-30	2005-12-16	77	2	3	3	1	296.04	80	80	50	10	2005-11-28	1	3	4	3	3	0	2005-08-03																					2005-08-13	2005-12-16
24	1	36	2006-01-23	2006-02-07	2006-04-21	73	2	0	0	1	296.04	800	0	100	20	2006-04-11	1	3	3	3	1	1	2006-01-29	2006-02-08	2006-12-01			2006-02-08	2006-03-14															2006-02-08	2006-03-28
25	1	29	2005-11-26	2005-12-12	2006-01-30	49	1	2	0	1	296.04	815	0	100	40	2006-01-23	1	3	7	3	1	1	2005-12-06	2005-12-12	2006-10-10			2005-12-12	2006-01-11															2005-11-30	2006-01-23
26	1	32	2005-12-03	2006-02-06	2006-04-07	60	4	1		1	296.33	10	81	10	0		1	3	7	3	2		2005-12-06	2005-12-09																				2005-12-09	2006-04-07
29	1	29	2006-02-12	2006-03-23	2006-05-15	53	3	3		1	309.28	999					1	3	6	3	1	0	2006-02-19																					2006-03-15
30	1	28	2006-04-12	2006-05-06	2006-07-06	61	2	1	0	1	296.04	820	40	75	43	2006-07-05	9	3	2	3	2	0	2006-04-26	2006-05-06	2008-04-16	2008-07-01		2006-05-08	2006-06-09					2006-06-09										2006-05-06	2006-07-06
33	1	32	2006-01-17	2006-05-19	2006-07-08	50	2	1	2	1	296.24	,0	81	50	10		3	3	2	3	3	1	2006-02-07	2006-05-22	2008-01-01			2006-05-16	2006-05-17			2006-05-18	2006-06-22											2006-05-19	2006-06-14
34	1	32	2006-06-23	2006-07-08	2006-08-08	31	2	0	1	1	298.8	20	0	100	40	2006-07-19	1	3	8	3	1	1	2006-07-02	2006-07-08	2007-02-08			2006-07-08	2006-07-28															2006-07-08	2006-07-24
36	1	40	2006-04-26	2006-06-16	2006-10-17	123	4	1		3	296.23	,0	61	0	0		1	3	2	3	2		2006-07-01
37	1	32	2006-06-05	2006-06-09	2006-09-15	98	1	4	3	1	296.54	810	84	25	0	2006-09-12	1	3	5	3	4	0	2006-06-08	2006-06-05
39	1	26	2006-06-30	2006-07-12	2006-09-12	62	2	3	0	1	296.04	800	50	50	0	2006-08-16	7	3	7	3	1	1	2006-07-07	2006-07-12	2007-08-01	2007-10-01		2006-07-12	2006-10-27			2006-10-30	2006-11-21											2006-07-12	2006-12-21
40	1	36	2006-03-07	2006-07-03	2006-09-08	67	3	0		3	296.23	,0	60	2	0		1	3	2	3	1	1	2006-05-19
45	1	39	2006-06-27	2006-07-13	2006-09-11	60	4	8		1							1	2			1	0	2006-07-03
47	1	32	2006-06-17	2006-07-24	2006-08-28	35	2	0	2	1	296.24	,0	80	25	20	2006-08-01	9	3	8	3	1	1	2006-07-01	2006-07-25	2007-03-01			2006-07-25	2006-08-22															2006-07-25	2006-08-28
48	1	28	2006-09-12	2006-10-02	2006-11-03	32	2	0	0	1	296.04	800	20	100	20	2006-10-09	1	3	7	3	1	1	2006-09-22	2006-10-02	2007-04-01			2006-10-02	2006-10-23															2006-10-02	2007-04-01
50	1	27	2006-09-01	2006-10-10	2007-02-02	115	6	2		1	295.3	999					1	1	6	1	1	0
51	1	36	2006-10-07	2006-10-16	2006-12-08	53	2	0	0	1	296.04	800	0	100	40	2006-10-30	1	3	6	3	1	1	2006-10-15	2006-10-17	2009-02-01			2006-10-16	2006-10-30															2006-10-16	2009-02-01
54	1	29	2006-10-22	2006-11-03	2006-12-15	42	2	0	0	1	296.04	800	0	75	10	2006-11-14	1	3	7	3	1	1	2006-10-31	2006-11-01	2007-06-01			2006-11-03	2006-12-04			2006-11-01	2006-11-02											2006-11-03	2006-12-15
56	1	26	2006-09-11	2006-12-15	2006-12-18	3	6	0		1	799.9	999									1	0
57	1	35	2006-11-06	2006-12-17	2007-03-30	103	1	4	3	1	296.44	940	60	50	0	2007-02-07	1	3	8	3	1	1	2006-11-27
58	1	34	2006-08-15	2007-01-08	2007-03-15	66	6	3		4	296.22	999					1	3	3	3	1	1	2006-12-01
59	1	31	2007-01-07	2007-01-12	2007-03-23	70	1	4	3	0	296.44	960	84	50	0	2007-02-20	1	3	4	3	1	1	2007-01-07	2007-01-13												2007-01-24	2007-02-07	2007-01-12	2007-01-23	2007-02-06				2007-01-12	2007-03-07
60	1	26	2007-01-15	2007-02-10	2007-03-13	31	2	0	0	1	296.04	800	0	25	40	2007-03-02	1	3	6	3	1	1	2007-01-21									2007-02-12	2007-07-30											2007-02-12	2007-02-12
61	1	29	2007-02-06	2007-02-15	2007-05-07	81	2	0	0	1	296.04	800	10	20	40	2007-04-10	1	3	3	3	1	0	2007-02-15	2007-02-26	2009-02-01			2007-03-14	2007-03-28					2007-03-28	2009-02-01									2007-02-15	2007-04-23
62	1	36	2006-12-21	2007-02-23	2007-05-18	84	3	0		1	296.23	,0	80	0	0		1	3	2	3	1	1	2006-12-31
63	1	34	2007-01-27	2007-02-28	2007-04-20	51	2	0	0	1	296.04	800	0	100	43	2007-03-12	1	3	6	3	1	1	2007-02-21	2007-02-28	2008-03-01			2007-02-28	2007-03-30															2007-02-28	2007-03-26
65	1	28	2007-03-09	2007-03-13	2007-08-03	143	6	4		0	999	999					5	3	1	3	3	1
66	1	25	2007-03-20	2007-03-29	2007-04-12	14	2	0	0	1	296.04	800	0	50	0	2007-04-04	1	3	7	3	1	1	2007-03-27																					2007-03-29	2007-04-12
70	1	31	2007-04-16	2007-04-28	2007-06-22	55	2	0	0	1	296.04	800	0	100	10	2007-05-29	1	3	8	3	1	1	2007-04-25	2007-05-01	2008-01-05			2007-05-01	2007-05-07			2007-05-08	2007-06-08											2007-05-01	2007-05-22
71	1	34	2007-05-16	2007-05-22	2007-06-29	38	2	3	0	1	296.04	800	50	50	20	2007-05-29	1	3	5	3	1	1	2007-05-20	2007-05-27	2008-01-01			2007-05-22	2007-06-09															2007-05-21	2007-06-12
72	1	29	2007-05-30	2007-06-22	2007-07-12	20	2	3	0	1	296.04	80	30	25	30	2007-07-04	1	3	8	3	1	1	2007-06-02	2007-06-22								2007-06-19												2007-06-23	2007-07-09
73	1	28	2007-06-11	2007-06-27	2007-07-30	33	2	0	0	1	296.04	80	0	100	20	2007-08-08	1	3	7	3	1	1	2007-06-18	2007-07-03	2007-12-01			2007-07-19	2007-08-07															2007-06-27	2008-02-01
75	1	19	2007-07-24	2007-07-31	2007-10-23	84	6	6		1	296.04	800	0	100	20		9	1	0	5	1	1	2007-07-25	2007-08-07				2007-08-03																2007-07-31
79	1	38	2007-07-26	2007-09-23	2007-10-20	27	6	4		3	296.44	999					9	2	5	3	4	0	2007-09-13	2007-09-23				2007-09-23																2007-09-23
80	1	35	2007-09-19	2007-10-12	2007-11-30	49	2	0	3	1	296.04m	60m	80	50	0	2008-03-01	1	3	7	3	1	1	2007-10-03	2007-11-01	2008-05-01			2007-10-24	2007-11-19															2007-10-11	2007-11-30
82	1	27	2007-10-08	2007-10-17	2007-11-30	44	2	0	0	1	296.04	800	0	75	30	2007-11-21	1	3	3	3	1	1	2007-10-10	2007-10-19	2008-06-01			2007-10-18	2007-11-08															2007-10-17	2007-11-15
83	1	26	2007-06-20	2007-11-06	2007-12-19	43	6	3		4		999					1	3	7	3	1	1	2007-10-30
85	1	30	2007-08-16	2007-11-20	2008-01-09	50	3	3		1	300.21	999					1	3	7	3	1	1	2007-08-20					2007-11-16	2007-11-16															2007-10-30	2007-10-31
86	1	31	2007-11-23	2007-12-11	2008-03-14	94	6	5		1	V71.09	999					1	3	6	3	1	1																						2007-12-21
87	1	28	2007-12-09	2008-01-08	2008-02-29	52	2	0	3	1	296.04m	80m	60	100	0	2008-01-30	1	3	6	3	1	1	2007-12-16	2008-01-14	2009-01-17	2011-05-14	12/10/2011	2008-01-11	2008-01-31															2008-01-08	2008-02-07
88	1	42	2007-08-13	2007-12-11	2008-02-08	59	6	5		1	300.3	999					1	3	8	3	1	1												2007-10-08
89	1	30	2008-01-06	2008-01-13	2008-03-13	60	2	0	0	1	296.04	80	30	100	30	2008-03-05	1	3	7	3	1	1	2008-01-10	2008-01-21	2008-11-20			2008-01-30	2008-04-13															2008-01-13	2008-03-13
90	1	45	2007-12-04	2008-01-22	2008-02-08	17	6	0		1	309	999					1	3	6	3	3	0
92	1	36	2007-08-21	2008-02-01	2008-02-22	21	6	3		4							1	3	6	3	1	1	2007-12-27					2007-12-24	2007-12-27
93	1	30	2008-02-07	2008-02-26	2008-04-14	48	3	3		1	296.23	,0	60	0	0		1	3	3	3	1	1	2008-02-22																					2008-02-25
94	1	31	2008-02-28	2008-03-20	2008-06-13	85	6	3		1	296.24	,0	81	75	30		1	3	2	3	1	1	2008-03-06	2008-03-27				2008-03-28	2008-05-30															2008-03-22	2008-06-06
95	1	44	2008-03-14	2008-03-25	2008-05-09	45	3	3		1	309.28	999					1	3	8	3	1	1	2008-03-15
96	1	38	2008-04-01	2008-04-15	2008-08-29	136	6	2		0							3	3	0	3	3	1	2008-03-28	2008-04-04				2008-04-04	2008-04-13															2008-04-04
97	1	35	2008-03-24	2008-04-25	2008-06-12	48	2	0	0	1	296.04	800	0	75	0	2008-05-21	1	3	6	3	2	1	2008-04-07					2008-04-15	2008-04-25					2008-04-15										2008-04-15	2008-06-12
99	1	32	2008-04-27	2008-05-04	2008-06-27	54	2	3	0	1	296.04	800	40	100	43	2008-05-14	1	3	7	3	1	1	2008-05-01	2008-05-08	2009-03-10	2011-03-25	6/1/2011	2008-05-05	2008-05-20															2008-05-04	2008-05-30
100	1	28	2008-03-16	2008-04-29	2008-06-27	59	3	3		1	296.33	,0	60.5	0	0		1	3	4	3	1	1	2008-03-16																					2008-05-21	2008-06-27
102	1	35	2008-03-16	2008-06-17	2008-09-04	79	3	3		2	309.28	999					1	3	4	3	1	1	2008-04-16													2008-06-12	2008-06-23							2008-06-12
103	1	34	2008-04-28	2008-06-19	2008-07-18	29	2	0	3	1	296.04	80m	80	75	10	2008-06-25	1	3	6	3	1	1	2008-05-25									2008-06-16	2009-04-10
104	1	26	2008-06-13	2008-07-08	2008-07-21	13	6	5		0		999					1	3	7	3	1	1	2008-06-17																					2008-06-30	2008-07-07
105	1	30	2008-04-16	2008-07-24	2008-08-25	32	3	3		1							1	3	6	3	1	1	2008-04-20					2008-04-22				2008-04-22	2008-07-29	2008-06-01	2008-07-24									2008-05-15	2008-06-01
106	1	38	2008-07-18	2008-08-16	2008-09-15	30	2	0	3	1	296.04	80m	80	100	20	2008-08-27	1	3	7	3	1	1	2008-08-07					2008-08-17	2009-01-02															2008-08-17	2008-09-07
107	1	31	2008-07-13	2008-08-29	2008-09-18	20	1	4	3	0	296.44	84	82	75	10	2008-08-29	1	3	7	3	1	1	2008-07-19	2008-08-18								2008-08-17	2008-09-25											2008-08-18	2008-08-18
108	1	32	2008-04-17	2008-08-05	2008-09-29	55	2	0	0	1	296.04	80	30	75	20	2008-09-10	1	3	8	3	1	1	2008-04-21	2008-08-12	2009-03-02			2008-08-06	2008-09-15			2008-08-05	2008-08-06											2008-08-05	2008-09-18
109	1	35	2008-06-06	2008-09-09	2008-09-25	16	3	3		4							1	1	7	1	2	0	2008-09-02																					2008-09-09	2008-09-11
110	1	26	2008-08-29	2008-09-24	2008-10-03	9	3	0		1							1	3	6	3	1	0	2008-09-21																					2008-09-24
111	1	26	2008-10-03	2008-10-08	2008-11-05	28	4	3		0							1	3	7	3	1	0	2008-07-01																					2008-10-24
112	1	29	2008-09-24	2008-10-13	2008-12-24	72	2	0	0	1	296.04	800	30	75	0	2008-12-17	1	3	8	3	1	1	2008-10-09	2008-11-13	2009-11-15			2008-11-03	2008-11-10			2008-10-11	2008-11-03	2008-11-10	2009-01-20									2008-10-13	2008-12-01
113	1	30	2008-09-30	2008-10-23	2008-12-01	39	4	7		0	296.34	,0	61.5	0	0		1	3	6	3	1	0	2008-07-29																					2008-10-24	2008-11-14
114	1	26	2008-08-23	2008-11-02	2008-11-21	19	3	3		3	296.33						1	3	6	3	1	1	2008-10-24
115	1	29	2008-09-24	2008-11-03	2008-11-17	14	4	5		0	296.22						1	4	3	3	3	0	2008-05-01
116	1	30	2008-07-29	2008-11-06	2008-12-17	41	3	3		1	296.33	999					1	3	6	3	1	0	2008-07-29																					2008-11-06
117	1	29	2008-10-07	2008-11-11	2008-12-30	49	1	4	3	1	293.8	81	81	50	10	2008-12-10	1	3	6	3	1	1	2008-10-14	2008-12-03	2009-07-01																			2008-11-13	2009-01-05
118	1	39	2008-11-12	2008-11-20	2008-12-19	29	2	1	0	1	296.04	81	50	50	10	2008-12-10	1	3	7	3	2	1	2008-11-17	2008-12-08				2008-11-21	2009-01-09															2008-11-20
119	1	32	2008-10-17	2008-11-26	2009-01-13	48	3	0		1	296.33	,0	71	0	0		1	3	3	3	1	1	2008-10-17																					2008-12-03	2009-01-13
120	1	31	2008-10-29	2008-12-16	2009-04-21	126	2	0	2	1	296.24	0	80	75	0	2009-03-11	1	3	6	3	1	1	2008-11-16	2009-01-30	2010-12-15									2008-12-24	2010-12-15
121	1	35	2008-12-11	2009-01-02	2009-02-13	42	2	0	0	1	296.04	800	0	2	0	2009-01-14	1	3	8	3	1	1	2008-12-18					2008-12-28	2009-06-24															2008-12-30	2009-02-06
122	1	38	2009-01-04	2009-01-08	2009-02-14	37	6	5		4							8	2	1	5	2	1	2006-05-01					2009-01-07	2009-01-20					2009-01-21										2009-01-07
123	1	29	2009-01-02	2009-01-10	2009-06-04	145	2	0	0	1	296.04	80	0	100	20	2009-05-06	1	3	7	3	1	1	2009-01-05	2009-01-14	2009-02-05	2009-04-21	9/15/2010	2009-01-12	2009-02-04			2009-03-02	2010-09-15	2009-02-05	2009-03-02					2009-02-17	9/15/2010			2009-01-13	2009-06-04
125	1	28	2008-12-23	2009-02-02	2009-03-20	46	3	0		2	309.28						1	3	7	3	1	1	2009-01-26																					2009-02-02
126	1	33	2009-02-09	2009-02-19	2009-04-17	57	2	1	1	1	298.8	20	20	100	40	2009-03-11	1	3	7	3	1	1	2009-02-11									2009-02-12												2009-02-19
127	1	33	2009-02-13	2009-02-19	2009-05-05	75	2	5	3	1	296.04m	80m	80	100	20	2009-04-15	1	3	6	3	1	1	2009-02-20	2009-03-20	2009-11-02									2009-03-04	2009-08-15									2009-02-20	2009-05-05
129	1	30	2009-02-02	2009-03-20	2009-05-26	67	2	0	0	1	296.24	80m	0	75	20	2009-04-29	1	3	3	3	1	1	2009-02-23	2009-03-30				2009-03-20	2009-04-30															2009-03-20	2009-05-26
130	1	29	2009-03-05	2009-03-20	2009-05-12	53	2	1	0	1	296.04	81	50	100	40	2009-04-22	4	3	6	3	2	1	2009-03-11	2009-04-14	2009-06-01			2009-03-22	2009-06-01															2009-03-20	2009-04-20
131	1	35	2009-03-20	2009-03-23	2009-07-07	106	2	0	0	1	296.04	80	0	100	40	2009-04-01	1	3	6	3	2	1	2009-03-23					2009-03-24	2009-08-01							2009-03-23	2009-03-23							2009-03-24	2009-08-01
132	1	31	2008-11-21	2009-03-22	2009-05-21	60	3	3		1	296.32						1	3	7	3	1	1	2008-11-28											2009-03-16										2009-03-23	2009-05-21
133	1	30	2009-04-15	2009-04-28	2009-07-03	66	2	0	0	1	296.04	80	0	50	0	2009-06-10	1	3	8	3	1	1	2009-04-23	2009-05-20				2009-04-29	2009-07-03															2009-04-28	2009-06-14
134	1	25	2008-12-16	2009-04-29	2009-07-17	79	6	5		4	300						1	3	7	3	2	1	2009-03-15					2009-03-25	2009-03-28															2009-04-29	2009-06-30
135	1	28	2009-03-25	2009-05-13	2009-05-26	13	6	3		2							9	3	7	3	1	1	2009-04-29									2009-05-18		2009-04-15	2009-05-01									2009-05-18	2009-05-26
136	1	29	2009-02-17	2009-05-27	2009-07-28	62	6	2		4							9	3	4	3	1	1	2009-05-16									2009-05-29												2009-05-18	2009-07-07
137	1	29	2009-05-22	2009-06-02	2009-07-06	34	3	5		1	309.28	999					1	3	6	3	1	0	2009-05-22
138	1	40	2009-01-31	2009-06-05	2009-07-06	31	2	0	2	1	296.24	0	80	10	40	2009-06-17	9	3	7	3	1	1	2009-02-20											2009-05-19	2009-06-08
139	1	33	2009-04-02	2009-06-16	2009-09-11	87	3	0		2	300.01	999					1	3	7	3	1	1	2009-06-02					2009-06-30	2009-07-01			2009-07-02
140	1	29	2009-06-01	2009-06-24	2009-07-24	30	6	0		1							1	3	6	3	1	1	2009-06-03
141	1	34	2009-06-20	2009-06-28	2009-07-28	30	6	1		1							1	3	6	3	1	1	2009-06-27																					2009-06-27
142	1	25	2009-06-12	2009-07-07	2009-10-30	115	1	2	1	1							9	3	1	3	3	0	2009-07-04	2009-07-23	2011-05-20			2009-07-14	2009-08-19					2009-06-23	2012-09-15									2009-07-07	2009-10-30
143	1	39	2009-06-26	2009-07-14	2009-08-21	38	2	1	0	1	296.04	80	50	50	30	2009-08-05	1	3	7	3	2	1	2009-07-08	2009-07-20				2009-07-13	2009-08-13															2009-07-13
144	1	32	2009-05-08	2009-07-20	2009-08-31	42	3	0		2							1	3	7	3	1	1	2009-06-22																					2009-07-20	2009-07-23
145	1	30	2009-07-11	2009-08-07	2009-09-14	38	6	3		0	309.28						1	3	7	3	1	1	2009-08-02	2009-08-05	2009-08-09																			2009-07-15	2009-09-14
146	1	30	2009-08-08	2009-08-17	2009-09-03	17	6	0		1	309.28						1	3	6	3	1	1	2009-08-17
148	1	38	2009-08-26	2009-09-06	2009-10-23	47	3	3		1
149	1	37	2009-09-08	2009-09-27	2009-11-13	47	2	0	1	1						2009-10-21	1	3	8	3	1	1	2009-09-18																					2009-09-27
151	1	27	2009-08-13	2009-09-06	2010-01-19	135	2	3	3	2	296.83	80	80	25	0	2010-01-19	1	4	7	3	2	1	2009-08-23	2009-10-13				2009-09-18	2009-09-21			2009-09-22												2009-09-19	2009-11-26
152	1	26	2009-07-29	2009-10-10	2009-11-27	48	2	0	0	1	296.04	80	50	30	40	2009-12-30	1	3	6	3	1	1	2009-08-02	2009-10-23				2009-08-10	2009-10-12							2009-10-14								2009-08-10	2009-11-27
152	2	27	2009-07-29	2009-12-09	2010-01-18	40	2	5	0	1	296.04	80	50	30	40		1	3	6	3	1	1	2009-08-02	2009-10-23				2009-08-10	2009-10-12							2009-10-14								2009-08-10	2009-11-27
153	1	23	2009-10-01	2009-10-20	2009-11-13	24	3	3		1	300.01						1	3	5	3	1	1	2009-10-09																					2009-10-15	2009-10-20
155	1	22	2009-09-02	2009-11-13	2009-11-28	15	1	4	0	1							1	2	5	4	1	1	2009-09-02					2009-11-13																2009-11-13
156	1	43	2009-08-15	2009-11-17	2009-12-30	43	6	3		1	296.24						3	3	1	3	3	0												2009-11-17	2009-11-22
157	1	41	2009-12-07	2009-12-25	2010-03-09	74	2	0	0	1	296.04	80	50	0	0	2010-01-20	1	3	7	3	1	0	2009-12-17					2009-12-29				2009-12-24	2009-12-24											2009-12-25
158	1	34	2009-12-09	2009-12-24	2010-02-19	57	1	4	3	1	296.43	82	64	0	0	2010-01-13	1	3	8	3		1	2009-12-21	2010-02-02				2009-12-27	2010-02-04															2009-12-24
159	1	40	2009-12-18	2009-12-30	2010-03-12	72	1	4	3	1	296.44	86	60	0	0	2010-02-17	1	3	6	3	1	1	2009-12-24											2009-12-30						2010-01-13				2009-12-30
160	1	35	2009-12-28	2010-01-05	2010-02-23	49	1	4	3	1	296.43	83		0		2010-01-27	1	3	6	3	1	1	2009-12-29	2010-01-01				2010-01-03	2010-01-12					2010-01-12										2009-12-31	2010-02-22
162	1	30	2010-01-13	2010-01-31	2010-04-09	68	2	0	0	1	296.04	80	0	100	30	2010-02-10	1	3	7	3	1	1	2010-01-20					2010-02-02																2010-01-31	2010-12-10
163	1	36	2009-12-04	2010-02-08	2010-04-07	58	3	3		2	309.28						1	3	6	3	2	1	2010-02-07																					2010-02-16	2010-03-30
164	1	26	2009-10-21	2010-02-10	2010-02-15	5	6	0		4							1	3		3	1	1
165	1	32	2010-02-08	2010-02-12	2010-03-02	18	3	0		1	296.4						9	3		3	2	0	2010-02-13																					2010-02-18
166	1	30	2010-01-24	2010-02-16	2010-03-22	34	3	0		1	309.28						1	3		3	1	1	2010-01-27																					2010-02-17
167	1	31	2010-02-20	2010-03-11	2010-03-24	13	6	0		1							1	3	6	3	1	1	2010-03-02					2010-03-08																2010-03-08
168	1	39	2010-03-11	2010-03-23	2010-06-09	78	1	4	3	1	296.44	86	62	10	0	2010-04-28	1	3	8	3	2	1	2010-03-22	2010-04-12				2010-03-23	2010-03-24			2010-03-24	2010-05-28											2010-03-23
169	1	33	2010-03-28	2010-04-21	2010-07-09	79	2	0	0	1	296.04	80	40	100	40	2010-04-28	9	3	6	3	1	1	2010-03-31	2010-05-27				2010-04-29																2010-04-21	2010-06-07
170	1	23	2010-04-11	2010-04-25	2010-05-21	26	3	0		1	309						1	3	7	3	1	1	2010-04-15																					2010-04-25
171	1	36	2010-04-24	2010-04-30	2010-06-29	60	2	0	1	1	298.9	0	0	100	47	2010-06-02	1	3	8	3	2	1	2010-04-28					2010-05-02																2010-04-30	2010-05-28
172	1	32	2010-03-22	2010-05-23	2010-07-23	61	2	0	0	1	296.04	80	0	50	0	2010-06-09	1	3	8	3	1	1	2010-03-30	2010-06-03								2010-05-21												2010-05-21
173	1	21	2010-04-30	2010-06-17	2010-08-20	64	2	3	3	2	296.04	80	60	100	43	2010-07-14	1	3	7	3	1	0		2010-07-02				2010-06-18	2010-08-06															2010-06-17	2010-07-29
173	2	26	2016-02-24	2016-04-11	2016-06-07	57	4	1		2							1	3	7	3	3	1	2016-03-29	2016-04-11				2016-02-24	2016-02-28			2016-04-11	2016-05-11											2016-02-24	2016-02-28	4/11/2016	6/7/2016
174	1	40	2010-07-14	2010-08-15	2010-09-21	37	2	3	0	1	296.6	80m	20	75	20	2010-09-01	1	1	2	1	1	1	2010-07-21					2010-08-16	2010-10-01															2010-08-15	2010-08-31
175	1	27	2010-08-03	2010-08-12	2010-08-27	15	6	0		1																						2010-08-10	2010-08-21
175	2	30	2013-01-04	2013-01-10	2013-03-07	56	1	2	1	1	298.9	0	20	75	20		1	3	7	3	2	1		2013-01-30								2013-01-13												2013-01-10
176	1	24	2010-08-06	2010-08-25	2010-09-16	22	2	0	0	1						2010-09-01	1	3	7	3		1	2010-08-21	2010-08-27	2011-03-01	2014-06-12								2010-08-21	2010-08-25							8/25/2010	8/25/2010	2010-08-25
177	1	29	2010-04-20	2010-09-07	2010-10-20	43	4	7		3			99
179	1	38	2010-09-07	2010-10-08	2010-11-12	35	4	3		1	296.23						1	3		3			2010-09-30
180	1	33	2010-09-27	2010-10-15	2010-12-24	70	2	0	0	1						2010-11-24	10	3	0	3	1	1	2010-10-06					2010-11-12	2010-12-07			2010-12-08												2010-11-18	2010-12-24
181	1	28	2010-10-21	2010-11-05	2010-12-17	42	1	4	3	1	296.44	80	62	100	43	2010-11-24	1	3	6	3	1	0		2010-11-01				2010-11-05	2010-11-14															2010-11-05
182	1	27	2010-11-24	2010-11-24	2010-12-22	28	4	8		1	309.28						1	3	6	3	3	1	2010-11-23
185	1	36	2010-12-06	2010-12-14	2011-02-22	70	2	1	0	1	296.44	82	40	75	30	2011-01-26	9	3	8	3	1	1	2010-12-13	2010-12-16				2010-12-14	2011-02-08															2010-12-14	2011-01-23
186	1	22	2010-10-29	2010-12-14	2010-12-17	3	3			2
187	1	24	2010-12-14	2010-12-19	2011-01-17	29	6	0		1							1	3	6	3	1	1	2010-12-18																					2010-12-19	2010-12-31
187	2	27	2013-11-23	2013-11-29	2013-12-16	17	6	1		1							1	3	6	3	2	1	2013-11-28											2013-11-29	2013-12-02									2013-11-29
189	1	30	2011-01-18	2011-02-02	2011-04-01	58	1	2	0	1	296.04						1	3	7	3	1	1	2011-01-30					2011-02-11	2012-06-01	12/28/2013	7/1/2014													2011-02-02	2011-03-22
190	1	24	2010-12-05	2011-02-08	2011-04-08	59	2	0	3	1	296.04	80	80	75	0	2011-03-16	1	3	6	3	1	1	2010-12-25	2011-02-23				2011-02-10	2011-03-20						2011-02-08									2011-02-08	2011-03-29				2011-02-08
191	1	34	2010-12-25	2011-02-11	2011-03-25	42	4	3		1							1	3	6	3	1	1	2010-12-29																					2011-02-24	2011-03-06
192	1	30	2010-11-26	2011-02-10	2011-03-25	43	4	3		2	309.28						1	3	7	3	2	1	2011-02-04
193	1	29	2011-01-27	2011-02-22	2011-03-25	31	2	3	0	1						2011-03-09	1	3	7	3	1	1	2011-02-01	2011-02-25	2012-01-27							2011-02-14	2011-03-10											2011-02-22	2011-03-13
194	1	34	2010-12-27	2011-02-25	2011-04-22	56	1	2	3	2	296.64						1	3	6	3	1	1	2011-02-24		2011-02-24	2011-03-14									2011-02-24									2011-02-25	2011-03-30
195	1	33	2011-02-14	2011-03-04	2011-04-08	35	2	1	2	1						2011-04-06	1	3	6	3	2	1	2011-02-18	2011-03-18				2011-03-08							2011-03-03									2011-03-04
196	1	32	2011-02-24	2011-03-06	2011-05-13	68	1	2	0	1	296.04	80	50	50	40	2011-04-13	1	3	8	3	1	1	2011-03-06	2011-03-14				2011-03-07	2011-03-31			2011-04-01	2011-05-01											2011-03-06	2011-04-26
197	1	23	2011-04-20	2011-05-02	2011-07-19	78	2	0	3	1	296.04	80	80	75	20	2011-05-11	1	3	6	3	1	1	2011-05-01	2011-05-24				2011-05-04	2011-06-29															2011-05-02	2011-06-22
198	1	32	2011-05-01	2011-05-12	2011-07-08	57	2	1	0	1	296.44	82	0	50	0	2011-06-29	1	3	6	3	3	1	2011-05-12	2011-05-12																				2011-05-12
199	1	33	2011-05-11	2011-05-16	2011-06-28	43	2	0	0	1	296.04	80	0	0	0	2011-06-08	1	3	7	3	1	1	2011-05-13	2011-05-30	2011-12-28			2011-05-19	2011-06-16															2011-05-16	2011-06-14
200	1		2011-01-02				3	0		1							1	3	7	3	1	1	2011-01-30
201	1	29	2010-12-08	2011-05-20	2011-08-17	89	6	0		4							1	3	7	3	1	1	2011-05-20	2011-06-20								2011-05-20	2011-05-31	2011-05-28
202	1	30	2011-04-28	2011-05-27	2011-07-08	42	6	3		5	300.02						1	0	8	3	1	1	2011-05-14
203	1	21	2011-05-25	2011-06-05	2011-06-15	10	2	0	0	1							1	3	6	3	1	0	2011-06-01					2011-06-07																2011-06-05
203	2	21	2011-05-25	2011-07-08	2011-10-10	94	2	1	0	1	296.04	80	60	25	20									2011-07-08	2011-10-10			2011-07-22	2011-07-26			2011-07-26	2011-10-10											2011-07-08	2011-09-07
204	1	25	2011-03-27	2011-06-16	2011-09-09	85	3	0		2	309.24						9	3	6	3	1	1	2011-05-27
205	1	32	2011-06-14	2011-07-02	2011-08-30	59	3	5		1							9	3	8	3	1	1	2011-06-14																					2011-07-17
206	1	25	2011-06-06	2011-07-07	2011-08-23	47	3	0		1							1	3	7	3	1	1	2011-06-24																					2011-07-15
207	1	28	2011-05-23	2011-07-13	2011-08-17	35	3	0		2							8	3	6	3	1	1	2011-07-10
208	1	33	2011-06-13	2011-08-03	2011-10-11	69	4	3		2							1	3	7	3	1	1	2011-07-30
209	1	30	2011-08-29	2011-09-02	2011-10-11	39	4	1		1							1	3	7	3	2	1	2011-09-02																					2011-09-02	2011-09-13
211	1	23	2011-08-28	2011-09-08	2011-10-07	29	6	5		1	394.8						1	3	6	3	2	0	2011-09-08
213	1	31	2011-08-20	2011-09-30	2011-11-08	39	2	3	0	1	296.04	80	40	75	43		1	3	7	3	1	0	2011-09-30	2011-10-06				2011-09-30	2011-11-04															2011-09-30	2011-10-25
214	1	24	2011-09-27	2011-10-07	2012-01-23	108	3	8		1	296.22	999					1	1	6	1	2	0	2011-10-07
215	1	34	2011-10-12	2011-10-20	2012-01-03	75	1	4	0	1	296.44	86	62	50	43		1	3	7	3	1	1	2011-10-20	2011-11-04				2011-10-21	2011-11-21															2011-10-20	2011-12-21
216	1	32	2011-10-08	2011-10-18	2012-01-20	94	2	1	0	1	296.44	82	0	25	20		1	3	8	3	3	1	2011-10-18	2011-10-28				2011-10-18				2012-07-01												2011-10-18
217	1	37	2011-08-11	2011-11-22	2012-01-18	57	4	7		0							1	3	2	3	4	0	2011-08-18
218	1	36	2011-12-01	2012-01-15	2012-04-19	95	2	1	1	1														2012-02-29				2012-01-16	2012-01-24			2012-01-31												2012-01-15	2012-03-29
219	1	21	2012-01-26	2012-02-09	2012-02-24	15	2	0	2	1	298.8	0	40	100	40	2012-02-23	1						2012-02-07					2012-02-13	2012-02-24						2012-12-01									2012-02-10	2012-02-24
220	1	32	2011-12-01	2012-02-14	2012-04-16	62	3	3		1	296.23	999
221	1	29	2012-02-06	2012-02-16	2012-05-11	85	2	0	0	1							1	3	7	3	1	1	2012-02-13	2012-04-18	2012-09-01	2014-01-01						2012-02-16												2012-02-16	2012-05-16
222	1	37	2011-11-06	2012-02-14	2012-04-03	49	3	3		1	300	999					1	1	8	1	2	1	2011-11-11									2012-02-14	2012-02-18											2012-02-24	2012-04-03
223	1	30	2011-12-02	2012-03-20	2012-05-19	60	4	7		1																																		2012-03-21
224	1	38	2012-02-01	2012-02-03	2012-04-27	84	1	4	0	1							1	3	7	3	3
225	1	28	2012-02-09	2012-04-16	2012-06-22	67	2	0	2	1	296.24	0	80	10	0		1	3	7	3	1	1	2012-02-09	2012-05-01								2012-04-16	2012-04-20											2012-04-16	2012-04-20
226	1	35	2012-04-25	2012-05-19	2012-07-20	62	3	0		1	300	999					1	3	7	3	2	1																						2012-05-19
227	1	27	2012-06-04	2012-06-19	2012-09-07	80	2	0	0	1						2012-08-01	1	3	7	3	1	1	2012-06-15	2012-07-05				2012-06-20	2012-08-15															2012-06-19
229	1	31	2012-04-30	2012-07-10	2012-08-24	45	2	7	0	1	296.04						1	3	7	3	1	1						2012-07-11																2012-07-11
230	1	31	2012-06-06	2012-07-24	2012-09-07	45	3	0		1							2	3	7	3	1	1		2012-08-03													2011-07-24							2012-07-24	2012-07-31
232	1	32	2012-06-27	2012-08-01	2012-10-04	64	2	7	2	1							1	3	6	3	8	0	2012-07-29	2012-08-16				2012-08-02	2012-09-18															2012-08-02	2012-10-05
234	1	31	2012-08-19	2012-09-13	2012-09-18	5	2	0	1	1																																		2012-09-13
235	1	31	2012-09-21	2012-09-27	2012-10-23	26	1	4	0	1							1	3	8	3	2	1	2012-09-26	2012-09-26				2012-09-28																2012-09-28
236	1	24	2012-10-14	2012-10-22	2012-12-07	46	2	0	0	1	296.04	80	20	100	40		1	3	6	3	1	1	2012-10-22	2012-11-07				2012-10-23																2012-10-23	2012-12-19
237	1	31	2012-10-28	2012-11-15	2012-12-21	36	1	6	2	1							1	3	8	3	1	1	2012-10-29	2012-11-27										2012-11-15										2012-11-15
238	1	35	2012-10-23	2012-11-16	2012-12-24	38	3	0		1	296.22						1	3	5	3	1	1	2012-11-12
239	1	34	2012-09-10	2012-11-09	2012-12-21	42	3	0		1							1	3	4	3	3	0	2012-09-14																					2012-11-09
240	1	34	2012-10-29	2012-11-29	2013-02-01	64	2	10	2	1														2012-12-18				2012-11-30																2012-11-29
241	1	38	2012-12-03	2012-12-21	2013-05-30	160	2	3	2	1	296.24	0	81	10	30		1	3	5	3	1	1	2012-12-13	2013-02-11										2012-12-24	2013-04-13									2012-12-21	2013-05-30
242	1	39	2012-10-15	2012-12-27	2013-02-01	36	3	0		2							1	3	6	3	2	1																						2012-12-28	2013-02-01
243	1	44	2012-11-02	2013-01-23	2013-04-26	93	2	3	3	1	296.04						1	3	6	3	1	1	2012-12-28	2013-02-21				2013-01-25	2013-03-11															2013-01-23	2013-03-19
244	1	31	2012-12-09	2013-02-08	2013-02-25	17	3	0		2							1	3	8	3	2	1	2013-02-06																					2013-02-08
245	1	33	2013-01-23	2012-02-11	2013-03-01	384	2	0	0	1	296.04	81	0	50	40	2015-08-10	1	3	8	3	1	1	2013-02-01	2013-02-19								2013-02-11
245	2	37	2015-07-31	2015-08-10	2015-12-01	113	1	1	0	1	296.44						1	3	8	3	2	1	2015-08-09	2015-07-31	2015-12-01			2015-09-10	2015-10-13			2015-08-12	2015-08-27											2015-08-10	2015-12-01
246	1	32	2013-01-18	2013-02-19	2013-05-03	73	3	0	3	1	296.23	80	80	0	0		1	3	8	3	1	1	2013-01-20	2013-03-04					2013-02-20
247	1	41	2013-02-12	2013-02-28	2013-03-22	22	4	1		1	309						1	3	2	3	5	1	2013-02-28
248	1	37	2012-12-21	2013-03-01	2013-04-19	49	6	5		2	300.3						1	3	7	3	1	1	2013-02-22																					2013-03-01	2013-04-19
249	1	29	2013-02-22	2013-03-01	2013-03-18	17	2	3	0	1							1		8		1	1						2013-03-08																2013-03-01
250	1	30	2013-02-12	2013-03-16	2013-04-05	20	3	0		1																																		2013-03-16	2013-04-05
251	1	28	2013-03-30	2013-04-29	2013-07-12	74	2	5	2	1	296.24	0	80	100	40		1	4	8	1	1	1		2013-05-15				2013-05-10	2013-06-03															2013-05-02	2013-07-12
252	1	26	2013-04-19	2013-05-16	2013-06-07	22	1	4	0	0	296.4	84	53	75	20		1	3	7	3	1	1	2013-02-22									2013-05-23	2013-05-28							2013-05-16				2013-05-16
253	1	39	2013-04-12	2013-05-31	2013-06-21	21	2	0	0	1	296.04	80	40	25	40		11	3	8	3	1	0										2013-05-31												2013-05-31
254	1	33	2013-01-18	2013-06-14	2013-08-23	70	2	0	0	4							1	3	8	3	2	1	2013-06-07	2013-07-23
255	1	38	2013-02-26	2013-07-03	2013-08-28	56	3	3		2	296.23						1	3	6	3	1	0	2013-05-01																					2013-07-04
256	1	35	2013-05-30	2013-07-13	2013-10-02	81	3	3		1	296.23						3	3	6	3	2	1	2013-06-13																					2013-07-13	2013-10-02
257	1	32	2013-07-07	2013-07-19	2013-08-05	17	6	0		1	296.9																																	2013-07-20	2013-08-02
258	1	36	2013-06-19	2013-08-08	2013-09-27	50	4	3		2	296.3						1	3	8	3	2	1	2013-07-25																					2013-08-08	2013-09-27
259	1	22	2013-05-11	2013-08-26	2014-01-16	143	3	9		6	296.23						1	3	3	3	2	1	2013-06-29
260	1	25	2013-05-24	2013-09-17	2013-11-29	73	4	10		3	309.81						1	3	3	3	2	1																						2013-09-22	2013-09-22
261	1	29	2013-07-28	2013-10-25	2013-11-22	28	6	11		3	300.2						1	3	7	3	1	1	2013-08-18																					2013-10-25	2013-10-31
262	1	25	2013-09-14	2013-11-04	2014-02-14	102	6	0		2	300.3						5	3	8	3	1	1	2013-10-20																					2013-11-04	2014-01-24
263	1	34	2013-10-17	2013-11-01	2014-01-24	84	2	0	2	1							12	3	7	3	1	0	2013-10-23	2013-11-18																				2013-11-01	2014-01-24
264	1	26	2013-06-06	2013-11-15	2013-12-06	21	4	3		0	296.32						1	3	6	3	2	1																						2013-11-15				2013-11-15	2013-11-15
265	1	32	2013-09-20	2013-11-28	2013-12-05	7	3	5		1	296.23						1	3	7	3	2	1
266	1	33	2013-08-30	2013-11-27	2014-02-28	93	2	12	2	1	296.34	0	82	30	43		1	3	7	3	2	0	2013-09-20	2013-11-27										2013-11-27										2013-11-27	2014-02-28
267	1	34	2013-12-06	2013-12-27	2014-03-27	90	1	2	0	1							1	3	3	3	4	1	2013-12-27	2014-01-16				2014-01-17																2014-01-20
268	1	34	2014-01-07	2014-01-12	2014-01-24	12	1	4	0	1	296.41													2014-01-07				2014-01-09																2014-01-09	2014-01-11			2014-01-11
269	1	37	2014-02-22	2014-03-03	2014-05-09	67	2	0	0	1	296.04	80	10	20	20		1	3	7	3	1	1	2014-02-24	2014-03-27				2014-03-10	2014-04-08															2014-03-03
270	1	28	2014-02-14	2014-03-05	2014-05-09	65	2	0	0	1	296.04	80	0	50	10		1	3	6	3	1	1	2014-02-21					2014-03-11	2014-04-15															2014-03-05	2014-03-17
271	1	25	2014-01-27	2014-03-13	2014-04-18	36	2	0	0	1	296.04	80	0	0	0		1	3	6	3	1	1	2014-02-03	2014-03-13				2014-03-13	2014-04-08															2014-03-13	2014-04-15
272	1	28	2014-03-27	2014-04-06	2014-04-28	22	1	1	2	1							1	3	6	3	2	0	2014-04-04					2014-04-16																2014-04-06
273	1	25	2014-02-11	2014-04-22	2014-06-13	52	3	0		1	296.23	0	60	0	0		1	3	7	3	1	1	2014-03-02
274	1	25	2014-05-08	2014-05-23	2014-08-06	75	1	2	0	1	296.04	80	0	100	0		13	3	3	3	1	0	2014-05-25	2014-06-10				2014-05-26	2014-07-21															2014-05-23	2014-07-28
275	1	29	2014-05-24	2014-06-16	2014-08-18	63	6	11		1	300.02						1	3	6	3	1	1	2014-05-28											2014-06-16	2014-06-22									2014-06-18	2014-07-24
276	1	22	2014-06-07	2014-06-16	2014-08-19	64	2	0	1	1	298.8	0	40	100	20		1	3	6	3	1	1	2014-06-10	2014-07-11				2014-06-26	2014-07-21															2014-06-16	2014-06-27
277	1	36	2014-06-18	2014-07-29	2014-10-10	73	2	13	1	1	298.9						1	3	7	3	1	1	2014-07-19	2014-08-22								2014-07-23	2014-09-22											2014-07-23	2014-09-29
278	1	38	2014-08-12	2014-08-19	2014-09-19	31	1	4	0	1							1											2014-08-19	2014-08-19	8/20/2014	9/1/2014					2014-09-01	2014-09-16							2014-08-21	2014-09-12			2014-09-12	2014-09-16
279	1	28	2014-08-15	2014-08-24	2014-10-24	61	2	0	1	1	298.9	10	49	100	20		1	3	6	3	1	1	2014-08-21	2014-09-25				2014-08-25	2014-09-05			2014-09-05												2014-08-25	2014-10-01
280	1	32	2014-07-27	2014-03-12	2014-11-04	237	2	0	1	1	298.9	0	40	100	40		1	1	6	1	2	0	2014-09-10	2014-10-14				2014-09-16																2014-09-12	2014-10-21
281	1	35	2014-08-26	2014-09-23	2014-11-28	66	6	0		1	300.3						1	3	7	3	3	1	2014-08-29
282	1	32	2014-05-26	2014-10-01	2014-11-25	55	2	7	3	1	296.89	55	64	1	0		1	3	6	3	1		2014-09-24	2014-10-09
283	1	28	2014-11-09	2014-11-22	2014-12-24	32	2	0	0	1	296.03	80	0	0	0		1	3	8	3	1	1	2014-11-16	2014-12-05																				2014-11-22	2014-12-03
284	1	24	2014-11-22	2014-12-04	2015-05-22	169	2	0	3	1	296.04M	80	60	50	10		1	3	6	3	1	1	2014-12-03	2014-12-19				2014-12-05	2015-01-12				2015-01-19	2015-02-24	2015-03-04	2015-03-25								2014-12-04	2015-01-22	4/7/2015	4/14/2015
285	1	25	2014-10-16	2014-12-15	2015-02-13	60	2	0	0	2	296.04	80	20	100	20		1	3	7	3	1	1	2014-12-10	2014-12-31				2014-12-15	2015-02-02															2015-12-15	2015-12-30
286	1	37	2015-01-02	2015-02-08	2015-03-17	37	2	0	0	1	296.04	80	0	100	10		1	3	8	3	1	1	2015-02-07	2015-02-19																				2015-02-08	2015-02-17
287	1	32	2015-02-18	2015-03-06	2015-05-22	77	1	4	0	1	296.43	83	95	0	0		1	3	6	3	1	1	2015-02-23					2015-02-26	2015-05-19					2015-02-26						2015-04-02				2015-02-26	2015-03-02	3/5/2015
288	1	32	2015-01-05	2015-02-22	2015-05-29	96	2	0	0	2	298.9						9	3		3	1	1	2015-02-12	2015-03-09				2015-02-23	2015-03-26			2015-03-29												2015-02-22	2015-04-29
289	1	31	2015-01-09	2015-02-18	2015-04-24	65	4	10		1	311						1	3	3	3	3	0	2015-01-27																					2015-04-05	2015-04-07
290	1	22	2015-02-20	2015-03-03	2015-05-08	66	3	0		1							1	3	6	3	1	1	2015-02-26																					2015-03-03	2015-03-05
291	1	33	2015-04-19	2015-06-02	2015-08-11	70	1	4	0	1	296.44	82	66	75	40		1	3	8	3	1	1	2015-05-20					2015-06-09	2015-07-07			2015-07-03								2015-06-29				2015-06-02	2015-07-15
292	1	30	2015-06-19	2015-07-12	2015-09-25	75	3	0		1	300						1	3	7	3	1	1	2015-06-25											2015-08-05	2015-09-02
293	1	24	2015-06-27	2015-07-08	2015-09-01	55	2	0	0	1	296.04	81	0	100	30		1	3	6	3	1	1	2015-07-01	2015-07-24				2015-07-10																2015-07-08	2015-08-05
294	1	29	2015-06-09	2015-09-11	2015-11-10	60	3	0		1	296.23						1	3	6	3	2	1	2015-07-21																					2015-09-11
295	1	32	2015-08-19	2015-09-11	2015-11-27	77	2	0	1	2	298.9	0	10	100	43		1	3	8	3	1	1	2015-09-11	2015-09-24	2015-11-27			2015-09-15	2015-11-05															2015-09-12	2015-11-24
296	1	27	2015-11-12	2015-11-25	2016-01-19	55	2	14	0	1	296.04	60	61	50	20		1	3	7	3	1	1	2015-12-23	2015-12-09				2015-11-27																2015-11-25	2016-01-04
297	1	41	2015-08-21	2015-12-04	2016-02-19	77	6	13		2	309.81						1	3	7	3	2	1	2015-12-17									2015-12-24	2015-12-28											2015-12-24
298	1	30	2015-12-02	2015-12-27	2016-04-25	120	2	0	1	1	298.9	60	60	100	0		1	3	6	3	2	1	2015-12-23	2016-01-06	2016-04-25			2015-12-30	2016-02-04			2016-02-04	2016-04-04											2016-12-27	2016-03-07	3/21/2016	4/25/2016
299	1	36	2016-02-09	2016-02-19	2016-03-23	33	6	0		1	296.9						1	3	8	3	1	1	2016-02-19																					2016-02-19	2016-03-23
300	1	36	2016-01-04	2016-03-25	2016-05-25	61	4	5		1							1	3	6	3	1	1	2016-02-01									2016-03-25	2016-03-28
301	1	24	2016-03-13	2016-04-28	2016-07-08	71	2	0	3	1	296.89	40	60	0			1	3	6	3	1	1	2016-03-20
302	1	25	2016-04-10	2016-04-19	2016-07-08	80	2	15	0	1	296.04	80	60	100	30		1	3	6	3	1	1	2016-04-19	2016-05-13	2016-07-07			2016-04-25	2016-06-13			2016-04-22	2016-04-25	2016-04-19	2016-04-22									2016-04-24	2016-04-24	6/6/2016	6/15/2016
303	1	34	2016-01-20	2016-05-11	2016-07-19	69	2	0	1	3	298.9	30	40	100	20		1	3	7	3	2	0	2016-05-04	2016-06-14	2016-07-19			2016-05-17	2016-07-19															2016-05-11	2016-06-08
304	1	27	2016-04-21	2016-06-15	2016-08-23	69	3	0		1							1	1	8	1	1	0	2016-05-30																					2016-08-04	2016-08-23
305	1	35	2016-04-08	2016-08-09	2016-10-28	80	4	12		1	296.32						1	3	6	3	1	1	2016-06-01											2016-08-09	2016-09-13									2016-09-22	2016-10-07
306	1	36	2016-07-07	2016-08-09	2016-09-14	36	2	14	0	1	296.04	80	40	10	0		1	3	7	3	1	0	2016-07-28					2016-08-09	2016-08-30															2016-07-28	2016-08-02	8/9/2016	9/13/2016
307	1	37	2016-03-20	2016-05-30	2016-09-08	101	4	13		1							8	3	7	3	2	1						2016-06-06
308	1	35	2016-05-23	2016-08-15	2016-11-14	91	2	0	0	1	296.04	80	10	50	0		1	3	7	3	1	1	2016-07-01	2016-09-28				2016-08-16																2016-08-15
309	1	0	2016-08-21	2016-09-23	2016-11-30	68	3	0		1	296.9						1	3	6	3	2	1	2016-09-06											2016-11-11	2016-11-30
310	1	28	2015-11-13	2016-09-27	2017-02-07	133	4	3		2	296.23						1	3	6	3	1	1	2016-04-11											2016-11-25										2016-09-27	2016-11-04
311	1	25	2016-10-31	2016-11-10	2016-12-29	49	1	4	0	1	296.44						1	3	1	3	1	1	2016-11-10	2016-12-02				2016-11-10																2016-11-10
312	1	38	2016-10-18	2016-11-18	2016-11-29	11	1	4	0	1	296.4						9	3	8	3	2	1	2016-11-17	2016-10-14				2016-10-14																2016-10-18
313	1	37	2016-11-05	2016-11-11	2016-12-01	20	2	0	1	1							1	3	6	3	1	1	2016-11-10	2016-11-24				2016-11-11																2016-11-11	2016-11-18
314	1	25	2016-07-18	2016-11-25			3	0		1	300						1	3	6	3	1	1	2016-09-01																					2016-12-01
315	1	27	2016-11-16	2016-12-07	2017-03-13	96	2	8	2	1							1	1	4	3	1	1	2016-12-07	2016-12-19				2016-12-19	2017-01-16			2017-01-16												2016-12-07
316	1	31	2016-03-18	2017-01-25
317	1	31	2017-01-15	2017-01-24						1
318	1	35	2017-01-07	2017-02-15						1
5001	1		2011-06-16				7	0									1	3	7	3	1	1	2011-07-05
5002	1		2011-09-30				7	0									1	3	7	3	1	1	2011-11-01
5003	1		2011-09-24				7	0									1	3	7	3	1	1	2011-10-20
5004	1		2011-10-03				7	0									1	3	6	3	1	1	2011-11-18
5005	1		2011-12-08				7	0									1	3	8	3	1	1	2012-01-10
5006	1		2011-10-22				7	3									1	3	8	3	3	1	2011-10-22
5007	1		2015-11-06				7	0									1	3	7	3	1
[truncated: 137 more columns]
